# Supplementary material for: Investigating the Role of Culture on Negative Emotion Expressions in the Wild
Source: Front Integr Neurosci. 2021 Dec 8;15:699667. doi: 10.3389/fnint.2021.699667 (PMC8696886; doi:10.3389/fnint.2021.699667)
Supplement: Supplementary file 1 [file Table_1.XLSX]

## Sheet: Sheet1
Video clIp	Angelica Label	Kevin's LabelOther	Delia
1	Contempt	contempt	anger
2	Contempt	contempt	disgust
3	Anger	contempt	anger
4	Anger	contempt	anger
5	Contempt	contempt	contempt
6	Disgust	contempt	disgust
7	Anger	contempt	anger
8	Contempt	contempt	contempt
9	Contempt	contempt	anger
10	Disgust	contempt	disgust
11	Contempt	contempt	contempt
12	Disgust	contempt	disgust
13	Contempt	contempt	anger
14	Contempt	contempt	anger
15	Anger	contempt	anger
16	Contempt	contempt	contempt
17	Contempt	contempt	contempt
18	Anger	contempt	anger
19	Contempt	contempt	anger
20	Contempt	contempt	anger
21	Contempt	contempt	contempt
22	Contempt	contempt	disgust
23	Contempt	contempt	anger
24	Contempt	contempt	anger
25	Contempt	contempt	disgust
26	Contempt	contempt	contempt
27	Anger	contempt	disgust
28	Contempt	contempt	contempt
29	Contempt	Disgust	contempt
30	Contempt	Disgust	n/a
31	Disgust	Disgust	disgust
32	Anger	Disgust	anger
33	Anger	Disgust	contempt
34	Disgust	Disgust	anger
35	Anger	Disgust	anger
36	Anger	Disgust	anger
37	Disgust	Disgust	anger
38	Anger	Disgust	n/a
39	Disgust	Disgust	disgust
40	Disgust	Disgust	anger
41	Disgust	Disgust	disgust
42	Disgust	Disgust	anger
43	Disgust	Disgust	n/a
44	Disgust	Disgust	anger
45	Disgust	Disgust	disgust
46	Disgust	Disgust	anger
47	Disgust	anger	n/a
48	Disgust	anger	anger
49	Disgust	anger	disgust
50	Anger	anger	contempt
51	Anger	anger	anger
52	Anger	anger	anger
53	Anger	anger	contempt
54	Anger	anger	anger
55	Anger	anger	anger
56	Anger	anger	n/a
57	Anger	anger	n/a
58	Anger	anger	anger
59	Anger	anger	anger
60	Anger	anger	anger
61	Anger	anger	anger
62	Anger	anger	disgust
63	Anger	anger	anger
64	Anger	anger	anger
65	Anger	anger	anger
66	Anger	anger	disgust
67	Anger	anger	anger
68	Anger	anger	anger
69	Anger	anger	contempt
70	Anger	anger	anger
71	Anger	anger	anger
72	Anger	anger	anger
73	Anger	anger	anger
74	Anger	anger	anger
75	Anger	anger	contempt
