# Supplementary material for: Investigating the Role of Culture on Negative Emotion Expressions in the Wild
Source: Front Integr Neurosci. 2021 Dec 8;15:699667. doi: 10.3389/fnint.2021.699667 (PMC8696886; doi:10.3389/fnint.2021.699667)
Supplement: Supplementary file 2 [file Table_2.XLSX]

## Sheet: Sheet1
	Video	Feeling ID	Shawn's Label	Emma's Label	James' Label
	1	3	Disgust	Contempt	Contempt
	2	3	Disgust	Contempt	Disgust
	3	1	Contempt	Contempt	Contempt
	4	1	Contempt	Contempt	Disgust
	5	1	Contempt	Contempt	Contempt
	6	1	Contempt	Contempt	Contempt
	7	1	Contempt	Contempt	Contempt
	8	1	Contempt	Contempt	Contempt
	9	2	Anger	Contempt	Anger
	10	1	Contempt	Contempt	Contempt
	11	3	Disgust	Contempt	Contempt
	12	1	Contempt	Contempt	Contempt
	13	1	Contempt	Contempt	Contempt
	14	1	Contempt	Contempt	Contempt
	15	1	Contempt	Contempt	Contempt
	16	1	Contempt	Contempt	Contempt
	17	1	Contempt	Contempt	Contempt
	18	1	Contempt	Contempt	Contempt
	19	1	Contempt	Contempt	Contempt
	20	1	Contempt	Contempt	Contempt
	21	1	Contempt	Contempt	Contempt
	22	1	Contempt	Contempt	Contempt
	23	1	Contempt	Contempt	Contempt
	24	1	Contempt	Contempt	Contempt
	25	1	Contempt	Contempt	Contempt
	26	1	Contempt	Contempt	Contempt
	27	1	Contempt	Contempt	Contempt
	28	1	Contempt	Contempt	Contempt
	29	3	Disgust	Contempt	Disgust
	30	3	Disgust	Contempt	Anger
	31	1	Contempt	Contempt	Contempt
	32	1	Contempt	Contempt	Contempt
	33	1	Contempt	Contempt	Contempt
	34	1	Contempt	Contempt	Contempt
	35	1	Contempt	Contempt	Contempt
	36	1	Contempt	Contempt	Contempt
	37	1	Contempt	Contempt	Disgust
	38	1	Contempt	Contempt	Contempt
	39	1	Contempt	Contempt	Contempt
	40	3	Disgust	Disgust	Contempt
	41	3	Disgust	Disgust	Disgust
	42	3	Disgust	Disgust	Disgust
	43	1	Contempt	Disgust	Contempt
	44	1	Contempt	Disgust	Disgust
	45	3	Disgust	Disgust	Disgust
	46	3	Disgust	Disgust	Disgust
	47	3	Disgust	Disgust	Disgust
	48	3	Disgust	Disgust	Disgust
	49	3	Disgust	Disgust	Disgust
	50	3	Disgust	Disgust	Anger
	51	3	Disgust	Disgust	Disgust
	52	3	Disgust	Disgust	Disgust
	53	3	Disgust	Disgust	Disgust
	54	3	Disgust	Disgust	Disgust
	55	3	Disgust	Disgust	Disgust
	56	3	Disgust	Disgust	Disgust
	57	3	Disgust	Disgust	Disgust
	58	3	Disgust	Disgust	Disgust
	59	3	Disgust	Disgust	Disgust
	60	3	Disgust	Disgust	Anger
	61	2	Anger	Anger	Anger
	62	1	Contempt	Anger	Contempt
	63	2	Anger	Anger	Contempt
	64	2	Anger	Anger	Anger
	65	2	Anger	Anger	Anger
	66	2	Anger	Anger	Anger
	67	2	Anger	Anger	Anger
	68	2	Anger	Anger
	69	3	Disgust	Anger	Disgust
	70	2	Anger	Anger	Anger
	71	2	Anger	Anger	Anger
	72	2	Anger	Anger	Anger
	73	2	Anger	Anger	Anger
	74	2	Anger	Anger	Anger
	75	2	Anger	Anger	Anger
	76	2	Anger	Anger	Anger
	77	2	Anger	Anger	Anger
	78	2	Anger	Anger	Anger
	79	2	Anger	Anger	Anger
	80	2	Anger	Anger	Anger
	81	2	Anger	Anger	Anger
	82	2	Anger	Anger	Anger
	83	2	Anger	Anger	Anger
	84	2	Anger	Anger	Anger
	85	2	Anger	Anger	Anger
	86	2	Anger	Anger	Anger
	87	2	Anger	Anger	Anger

## Sheet: Sheet2
Video	Contempt	Anger	Disgust
1
2
3
4
5
6
7
8
9
10
11
12
13
14
15
16
17
18
19
20
21
22
23
24
25
26
27
28
29
30
31
32
33
34
35
36
37
38
39
40
41
42
43
44
45
46
47
48
49
50
51
52
53
54
55
56
57
58
59
60
61
62
63
64
65
66
67
68
69
70
71
72
73
74
75
76
77
78
79
80
81
82
83
84
85
86
87
