# Supplementary material for: Investigating the Role of Culture on Negative Emotion Expressions in the Wild
Source: Front Integr Neurosci. 2021 Dec 8;15:699667. doi: 10.3389/fnint.2021.699667 (PMC8696886; doi:10.3389/fnint.2021.699667)
Supplement: Supplementary file 3 [file Table_3.XLSX]

## Sheet: Sheet1
Video	Hamid's Label	Original Label	Ghazal's Label
vid_1	C	C	D
vid_2	C	C	A
vid_3	A	C	A
vid_4	C	C	C
vid_5	C	C	C
vid_6	D	C	A
vid_7	C	C	C
vid_8	C	C	C
vid_9	C	C	C
vid_10	D	C	none
vid_11	D	C	C
vid_12	C	C	C
vid_13	A	C	not opened :(
vid_14	C	C	none
vid_15	D	C	A
vid_16	C	C	C
vid_17	C	C	C
vid_18	C	C	C
vid_19	D	C	A
vid_20	C	C	none
vid_21	C	C	C
vid_22	D	C	C
vid_23	C	C	C
vid_24	C	C	C
vid_25	D	C	A
vid_26	C	C	C
vid_27	C	C	C
vid_28	C	C	C
vid_29	C	C	C
vid_30	D	C	C
vid_31	C	C	C
vid_32	C	C	C
vid_33	D	C	A
vid_34		C	C
vid_35	A	D	A
vid_36	C	D	A
vid_37	C	D	D
vid_38	D	D	D
vid_39		D	A
vid_40	D	D	A
vid_41	D	D	A
vid_42	D	D	D
vid_43	C	D	C
vid_44	A	D	A
vid_45	A	D	D
vid_46	D	D	none
vid_47	D	D	none
vid_48	D	D	D
vid_49	D	D	A
vid_50	C	D	C
vid_51	A	D	A
vid_52	D	D	D
vid_53	A	D	A
vid_54	D	D	D
vid_55	D	D	D
vid_56	D	D	D
vid_57	D	D	none
vid_58	D	D	C
vid_59	A	A	A
vid_60	A	A	A
vid_61	A	A	A
vid_62	A	A	A
vid_63	A	A	A
vid_64	D	A	A
vid_65	A	A	A
vid_66	A	A	A
vid_67	A	A	A
vid_68	A	A	A
vid_69	C	A	A
vid_70	A	A	A
vid_71	A	A	A
vid_72	A	A	A
vid_73	D	A	A
vid_74	D	A	A
vid_75	A	A	A
vid_76	D	A	A
vid_77	A	A	A
vid_78	A	A	A
vid_79	A	A	A
vid_80	A	A	A
vid_81	A	A	A
vid_82	A	A	A
vid_83	A	A	A
vid_84	A	A	A
vid_85	D	A	A
