# Supplementary material for: Investigating the Role of Culture on Negative Emotion Expressions in the Wild
Source: Front Integr Neurosci. 2021 Dec 8;15:699667. doi: 10.3389/fnint.2021.699667 (PMC8696886; doi:10.3389/fnint.2021.699667)
Supplement: Supplementary file 4 [file Data_Sheet_1.CSV]

frame	face_id	confidence	success	AU01_r	AU02_r	AU04_r	AU05_r	AU06_r	AU07_r	AU09_r	AU10_r	AU12_r	AU14_r	AU15_r	AU17_r	AU23_r	AU25_r	AU26_r	AU45_r	filename	culture	emotion	talking	gender
1	0	0.98	1	1.45	1.86	0	0.89	0.3	0.46	0.23	0.27	1.44	0.92	1.2	0.03	0	0.66	0.2	1.97	contempt_1	North America	contempt	no	female
2	0	0.98	1	1.5	1.98	0	0.71	0.31	0.57	0.27	0.16	1.49	0.98	1.07	0.08	0	0.69	0.33	1.86	contempt_1	North America	contempt	no	female
3	0	0.98	1	1.57	1.98	0	0.56	0.34	0.53	0.31	0.2	1.49	0.98	1.1	0.1	0	0.69	0.31	1.88	contempt_1	North America	contempt	no	female
4	0	0.98	1	1.56	1.99	0	0.56	0.34	0.53	0.29	0.18	1.47	1	1.09	0.08	0	0.67	0.24	1.89	contempt_1	North America	contempt	no	female
5	0	0.98	1	1.4	1.94	0	0.68	0.36	0.73	0.18	0.25	1.54	1.08	1.04	0.03	0	0.65	0.28	1.92	contempt_1	North America	contempt	no	female
6	0	0.98	1	1.61	1.97	0	0.59	0.33	0.68	0.23	0.27	1.49	1.08	1.05	0.05	0	0.68	0.28	1.97	contempt_1	North America	contempt	no	female
7	0	0.98	1	1.51	1.91	0	0.56	0.4	0.95	0.26	0.24	1.44	1.03	1	0.13	0	0.67	0.48	1.82	contempt_1	North America	contempt	no	female
8	0	0.98	1	1.56	1.91	0	0.57	0.36	0.96	0.28	0.32	1.51	1	1.08	0.13	0	0.71	0.44	1.86	contempt_1	North America	contempt	no	female
9	0	0.98	1	1.73	1.88	0	0.33	0.49	0.73	0.28	0.31	1.48	1.1	0.99	0	0	0.7	0.4	1.79	contempt_1	North America	contempt	no	female
10	0	0.98	1	1.71	1.87	0	0.32	0.49	0.84	0.24	0.26	1.5	1.11	0.94	0.01	0	0.71	0.44	1.77	contempt_1	North America	contempt	no	female
11	0	0.98	1	1.59	1.87	0	0.26	0.46	0.85	0.32	0.26	1.43	0.92	0.99	0.05	0	0.68	0.42	1.77	contempt_1	North America	contempt	no	female
12	0	0.98	1	1.55	1.82	0	0.26	0.45	0.91	0.25	0.15	1.38	0.78	1.01	0	0	0.69	0.37	1.74	contempt_1	North America	contempt	no	female
13	0	0.98	1	1.55	1.86	0	0.15	0.47	0.94	0.26	0.18	1.4	0.93	1.03	0.01	0	0.69	0.26	1.76	contempt_1	North America	contempt	no	female
14	0	0.98	1	1.59	1.92	0	0.19	0.48	1.03	0.27	0.21	1.41	0.89	1.02	0.02	0	0.71	0.27	1.74	contempt_1	North America	contempt	no	female
15	0	0.98	1	1.59	1.87	0	0.13	0.54	0.87	0.28	0.34	1.48	1.06	0.96	0.07	0	0.78	0.46	1.78	contempt_1	North America	contempt	no	female
16	0	0.98	1	1.53	1.85	0	0.26	0.5	0.95	0.32	0.27	1.45	1.03	1.03	0.03	0	0.78	0.26	1.78	contempt_1	North America	contempt	no	female
17	0	0.98	1	1.48	1.75	0	0.05	0.48	0.8	0.31	0.43	1.46	1.09	1.01	0.04	0	0.74	0.49	1.71	contempt_1	North America	contempt	no	female
18	0	0.98	1	1.53	1.92	0	0.13	0.49	0.86	0.29	0.4	1.51	0.99	1	0.03	0	0.79	0.43	1.72	contempt_1	North America	contempt	no	female
19	0	0.98	1	1.51	1.91	0	0.19	0.42	0.84	0.2	0.5	1.48	0.91	1.05	0.05	0	0.75	0.28	1.8	contempt_1	North America	contempt	no	female
20	0	0.98	1	1.48	1.9	0	0.15	0.43	0.88	0.26	0.46	1.44	0.88	1.07	0.09	0	0.76	0.36	1.84	contempt_1	North America	contempt	no	female
21	0	0.98	1	1.49	1.83	0	0.47	0.44	0.73	0.29	0.33	1.43	1.04	1.13	0.27	0	0.74	0.27	1.75	contempt_1	North America	contempt	no	female
22	0	0.98	1	1.45	1.88	0	0.34	0.44	0.81	0.33	0.43	1.44	1.05	1.1	0.23	0	0.75	0.35	1.69	contempt_1	North America	contempt	no	female
23	0	0.98	1	1.45	1.92	0	0.25	0.42	0.66	0.31	0.41	1.43	1.06	1.08	0.25	0	0.75	0.37	1.71	contempt_1	North America	contempt	no	female
24	0	0.98	1	1.47	1.9	0	0.31	0.43	0.65	0.3	0.4	1.42	1.06	1.09	0.27	0	0.75	0.37	1.73	contempt_1	North America	contempt	no	female
25	0	0.98	1	1.55	2.05	0	0.27	0.41	0.78	0.36	0.35	1.41	0.85	1.06	0.24	0	0.71	0.4	1.76	contempt_1	North America	contempt	no	female
26	0	0.98	1	1.46	1.87	0	0.22	0.38	0.72	0.37	0.42	1.45	0.96	1.06	0.3	0	0.7	0.37	1.72	contempt_1	North America	contempt	no	female
27	0	0.98	1	1.4	1.94	0	0.24	0.39	0.81	0.34	0.35	1.38	0.95	1.03	0.19	0	0.69	0.35	1.71	contempt_1	North America	contempt	no	female
28	0	0.98	1	1.46	1.94	0	0.37	0.34	0.71	0.37	0.31	1.39	0.97	1.03	0.2	0	0.73	0.34	1.73	contempt_1	North America	contempt	no	female
29	0	0.98	1	1.46	1.84	0	0.36	0.38	0.5	0.33	0.38	1.37	0.93	1.17	0.29	0	0.66	0.09	1.7	contempt_1	North America	contempt	no	female
30	0	0.98	1	1.49	1.88	0	0.43	0.41	0.45	0.35	0.37	1.35	0.96	1.14	0.29	0	0.7	0.13	1.72	contempt_1	North America	contempt	no	female
31	0	0.98	1	1.61	1.91	0	0.27	0.34	0.48	0.41	0.43	1.32	0.82	1.14	0.39	0	0.64	0.13	1.68	contempt_1	North America	contempt	no	female
32	0	0.98	1	1.48	1.89	0	0.36	0.36	0.65	0.37	0.33	1.34	0.89	1.12	0.38	0	0.63	0.24	1.68	contempt_1	North America	contempt	no	female
33	0	0.98	1	1.54	1.85	0	0.26	0.38	0.63	0.37	0.36	1.33	0.82	1.15	0.45	0	0.61	0.17	1.69	contempt_1	North America	contempt	no	female
34	0	0.98	1	1.53	1.88	0	0.34	0.37	0.66	0.3	0.37	1.33	0.77	1.15	0.41	0	0.6	0.15	1.68	contempt_1	North America	contempt	no	female
35	0	0.98	1	1.51	1.9	0	0.49	0.33	0.63	0.47	0.37	1.31	0.81	1.18	0.54	0	0.67	0.08	1.7	contempt_1	North America	contempt	no	female
36	0	0.98	1	1.43	1.86	0	0.47	0.29	0.49	0.43	0.38	1.33	0.84	1.23	0.51	0	0.65	0	1.68	contempt_1	North America	contempt	no	female
37	0	0.98	1	1.53	1.86	0	0.44	0.34	0.7	0.37	0.47	1.26	0.77	1.46	0.45	0	0.61	0.14	1.68	contempt_1	North America	contempt	no	female
38	0	0.98	1	1.48	1.87	0	0.51	0.37	0.6	0.35	0.34	1.29	0.76	1.47	0.49	0	0.61	0.19	1.7	contempt_1	North America	contempt	no	female
39	0	0.98	1	1.53	1.88	0	0.71	0.33	0.57	0.18	0.28	1.35	0.7	1.53	0.56	0	0.6	0.12	1.69	contempt_1	North America	contempt	no	female
40	0	0.98	1	1.44	1.81	0	0.69	0.33	0.67	0.18	0.26	1.32	0.66	1.53	0.56	0	0.57	0.12	1.68	contempt_1	North America	contempt	no	female
41	0	0.98	1	1.33	1.72	0	0.94	0.32	0.61	0.34	0.37	1.23	0.63	1.78	0.75	0	0.51	0.1	1.63	contempt_1	North America	contempt	no	female
42	0	0.98	1	1.33	1.72	0	0.86	0.34	0.63	0.32	0.32	1.21	0.7	1.77	0.79	0	0.5	0.1	1.61	contempt_1	North America	contempt	no	female
43	0	0.98	1	1.35	1.74	0	0.94	0.36	0.64	0.32	0.29	1.23	0.62	1.78	0.77	0	0.49	0.08	1.64	contempt_1	North America	contempt	no	female
44	0	0.98	1	1.38	1.74	0	0.89	0.35	0.55	0.28	0.32	1.22	0.62	1.78	0.75	0	0.52	0.16	1.63	contempt_1	North America	contempt	no	female
45	0	0.98	1	1.33	1.82	0	0.73	0.35	0.52	0.33	0.5	1.25	0.65	1.93	0.96	0	0.48	0.23	1.65	contempt_1	North America	contempt	no	female
46	0	0.98	1	1.29	1.84	0	0.69	0.33	0.47	0.3	0.41	1.28	0.63	1.95	0.87	0	0.5	0.15	1.67	contempt_1	North America	contempt	no	female
47	0	0.98	1	1.21	1.79	0	0.65	0.31	0.43	0.27	0.42	1.21	0.54	2.09	0.89	0	0.53	0.09	1.68	contempt_1	North America	contempt	no	female
48	0	0.98	1	1.26	1.79	0	0.61	0.26	0.53	0.28	0.4	1.22	0.58	2.1	0.91	0	0.52	0.17	1.65	contempt_1	North America	contempt	no	female
49	0	0.98	1	1.05	1.67	0	0.44	0.3	0.55	0.37	0.56	1.16	0.64	2.19	0.94	0	0.46	0	1.65	contempt_1	North America	contempt	no	female
50	0	0.98	1	1.07	1.68	0	0.47	0.3	0.46	0.36	0.53	1.19	0.66	2.2	0.94	0	0.5	0.11	1.66	contempt_1	North America	contempt	no	female
51	0	0.98	1	1.01	1.61	0	0.67	0.3	0.29	0.37	0.53	1.12	0.72	2.21	1.03	0	0.47	0.08	1.71	contempt_1	North America	contempt	no	female
52	0	0.98	1	1.03	1.59	0	0.64	0.32	0.52	0.4	0.55	1.11	0.67	2.23	0.99	0	0.45	0.13	1.69	contempt_1	North America	contempt	no	female
53	0	0.98	1	0.99	1.58	0	0.68	0.3	0.62	0.38	0.47	1.1	0.63	2.21	1.02	0	0.46	0.11	1.69	contempt_1	North America	contempt	no	female
54	0	0.98	1	0.97	1.55	0	0.58	0.31	0.49	0.37	0.5	1.1	0.65	2.23	1.07	0	0.48	0.15	1.67	contempt_1	North America	contempt	no	female
55	0	0.98	1	0.92	1.53	0	0.68	0.27	0.27	0.38	0.57	1.12	0.54	2.28	1.07	0	0.44	0.26	1.69	contempt_1	North America	contempt	no	female
56	0	0.98	1	0.97	1.65	0	0.87	0.31	0.42	0.42	0.47	1.12	0.5	2.22	1.02	0	0.41	0.37	1.65	contempt_1	North America	contempt	no	female
57	0	0.98	1	0.9	1.57	0	0.45	0.25	0.29	0.4	0.55	1.06	0.61	2.2	0.94	0	0.4	0.03	1.59	contempt_1	North America	contempt	no	female
58	0	0.98	1	0.95	1.62	0	0.52	0.25	0.36	0.35	0.45	1.08	0.58	2.18	0.91	0	0.43	0.02	1.63	contempt_1	North America	contempt	no	female
59	0	0.98	1	1.14	1.75	0	0.47	0.24	0.28	0.35	0.48	1	0.62	2.16	1.06	0	0.46	0	1.68	contempt_1	North America	contempt	no	female
60	0	0.98	1	1.1	1.71	0	0.45	0.27	0.35	0.38	0.49	1	0.6	2.21	1.06	0	0.47	0	1.68	contempt_1	North America	contempt	no	female
61	0	0.98	1	0.93	1.51	0	0.47	0.35	0.44	0.44	0.32	1.05	0.41	2.04	1	0	0.52	0.04	1.61	contempt_1	North America	contempt	no	female
62	0	0.98	1	0.98	1.58	0	0.51	0.34	0.25	0.48	0.43	1.12	0.61	2.05	1.03	0	0.59	0.06	1.65	contempt_1	North America	contempt	no	female
63	0	0.98	1	1.08	1.57	0	0.39	0.34	0.31	0.47	0.49	1.16	0.58	2.04	0.98	0	0.59	0	1.67	contempt_1	North America	contempt	no	female
64	0	0.98	1	1.09	1.6	0	0.46	0.35	0.36	0.51	0.46	1.16	0.6	2	0.99	0	0.6	0	1.64	contempt_1	North America	contempt	no	female
65	0	0.98	1	0.94	1.56	0	0.53	0.34	0.11	0.44	0.56	1.12	0.69	2.1	1.14	0	0.58	0.21	1.7	contempt_1	North America	contempt	no	female
66	0	0.98	1	0.96	1.56	0	0.59	0.31	0.16	0.44	0.42	1.07	0.62	2.12	1.08	0	0.57	0.21	1.73	contempt_1	North America	contempt	no	female
67	0	0.98	1	0.77	1.53	0	0.41	0.33	0.26	0.48	0.44	1.05	0.65	2.13	1.07	0	0.51	0.18	1.67	contempt_1	North America	contempt	no	female
68	0	0.98	1	0.78	1.5	0	0.44	0.36	0.11	0.5	0.49	1.05	0.65	2.16	1.05	0	0.49	0.16	1.65	contempt_1	North America	contempt	no	female
73	3	0.98	1	0.67	1.06	0	0.34	0	1.83	0.49	0.1	0.88	1.14	0.75	0.06	0	0.77	0	0.32	contempt_1	North America	contempt	no	female
74	3	0.98	1	0.73	1.18	0	0.37	0.12	1.98	0.51	0.14	0.87	1.26	0.84	0.23	0	0.78	0	0.34	contempt_1	North America	contempt	no	female
75	3	0.98	1	0.77	1.18	0	0.44	0.11	1.78	0.4	0.29	0.73	1.17	0.99	0.07	0	1.01	0.17	0.31	contempt_1	North America	contempt	no	female
76	3	0.98	1	0.87	1.27	0	0.45	0.09	1.71	0.38	0.26	0.72	1.2	1.03	0.06	0	1.05	0.12	0.37	contempt_1	North America	contempt	no	female
77	3	0.98	1	0.94	1.49	0	0.48	0.08	2.08	0.43	0.67	0.84	1.08	1.17	0.06	0	1.56	0.41	0.25	contempt_1	North America	contempt	no	female
78	3	0.98	1	0.88	1.45	0	0.45	0.08	2.03	0.41	0.69	0.83	1.07	1.17	0.04	0	1.54	0.4	0.27	contempt_1	North America	contempt	no	female
79	3	0.98	1	0.79	1.48	0	0.51	0.06	1.89	0.3	0.63	0.82	0.98	1.18	0.02	0	1.5	0.43	0.3	contempt_1	North America	contempt	no	female
80	3	0.98	1	0.87	1.5	0	0.45	0.05	1.79	0.33	0.6	0.85	0.92	1.21	0.04	0	1.5	0.36	0.32	contempt_1	North America	contempt	no	female
81	3	0.98	1	0.97	1.46	0	0.39	0	1.73	0.3	0.59	0.67	1.29	1.01	0.25	0	0.66	0.22	0.37	contempt_1	North America	contempt	no	female
82	3	0.98	1	1	1.44	0	0.54	0	1.74	0.27	0.64	0.7	1.31	1.03	0.28	0	0.64	0.17	0.35	contempt_1	North America	contempt	no	female
83	3	0.98	1	0.98	1.42	0	0.54	0	1.66	0.27	0.63	0.71	1.29	1	0.23	0	0.64	0.17	0.34	contempt_1	North America	contempt	no	female
84	3	0.98	1	0.96	1.43	0	0.54	0	1.71	0.3	0.65	0.71	1.34	1.01	0.22	0	0.65	0.12	0.32	contempt_1	North America	contempt	no	female
85	3	0.98	1	1	1.58	0	0.1	0	1.98	0.32	0.59	0.59	1.3	0.93	0.65	0	0.26	0	0.24	contempt_1	North America	contempt	no	female
86	3	0.98	1	0.99	1.59	0	0.2	0	2.02	0.27	0.55	0.64	1.26	1.01	0.7	0	0.29	0	0.31	contempt_1	North America	contempt	no	female
87	3	0.98	1	1.01	1.48	0	0.29	0	1.8	0.35	0.58	0.64	1.36	1.03	0.48	0	0.26	0	0.38	contempt_1	North America	contempt	no	female
88	3	0.98	1	1.01	1.45	0	0.16	0	1.74	0.31	0.54	0.7	1.39	0.95	0.47	0	0.29	0	0.45	contempt_1	North America	contempt	no	female
89	3	0.98	1	0.92	1.41	0	0.33	0	1.92	0.32	0.61	0.72	1.25	0.99	0.31	0	0.56	0.15	0.38	contempt_1	North America	contempt	no	female
90	3	0.98	1	1.03	1.56	0	0.31	0	2.04	0.29	0.57	0.68	1.19	1.05	0.26	0	0.57	0.21	0.47	contempt_1	North America	contempt	no	female
91	3	0.98	1	1.06	1.48	0	0.38	0.07	1.88	0.24	0.65	0.76	1.16	0.95	0.07	0	1.35	0.61	0.27	contempt_1	North America	contempt	no	female
92	3	0.98	1	0.98	1.38	0	0.5	0.07	2.06	0.27	0.69	0.73	1.12	0.92	0.06	0	1.34	0.58	0.24	contempt_1	North America	contempt	no	female
93	3	0.98	1	1.06	1.42	0	0.37	0.07	1.98	0.31	0.68	0.74	1.15	0.92	0.07	0	1.35	0.58	0.23	contempt_1	North America	contempt	no	female
94	3	0.98	1	1.02	1.43	0	0.47	0.06	1.98	0.31	0.68	0.74	1.16	0.93	0.03	0	1.34	0.55	0.22	contempt_1	North America	contempt	no	female
95	3	0.98	1	1.08	1.44	0	0.48	0.1	1.69	0.5	0.77	0.84	1.11	0.88	0	0	1.54	0.34	0.44	contempt_1	North America	contempt	no	female
96	3	0.98	1	1.14	1.38	0	0.57	0.11	1.72	0.44	0.66	0.81	1.01	0.88	0	0	1.56	0.35	0.38	contempt_1	North America	contempt	no	female
97	3	0.98	1	0.9	1.31	0	0.39	0.01	1.73	0.48	0.62	0.75	1	1.03	0	0	1.58	0.03	0.23	contempt_1	North America	contempt	no	female
98	3	0.98	1	0.89	1.29	0	0.37	0	1.79	0.48	0.47	0.73	0.96	1.04	0	0	1.56	0	0.26	contempt_1	North America	contempt	no	female
99	3	0.98	1	0.86	1.29	0	0.23	0.02	1.83	0.57	0.29	0.66	1.08	0.97	0	0	2.05	0.45	0.38	contempt_1	North America	contempt	no	female
100	3	0.98	1	0.94	1.26	0	0.42	0.03	1.84	0.54	0.25	0.65	0.98	0.98	0	0	2.1	0.44	0.36	contempt_1	North America	contempt	no	female
101	3	0.98	1	0.82	1.27	0	0.48	0.06	1.78	0.54	0.26	0.63	0.92	0.97	0	0	2.07	0.38	0.41	contempt_1	North America	contempt	no	female
102	3	0.98	1	1.06	1.48	0	0.52	0.07	1.84	0.65	0.32	0.58	0.84	0.84	0	0	2.66	1.2	0.09	contempt_1	North America	contempt	no	female
103	3	0.98	1	1.09	1.49	0	0.61	0.09	1.97	0.62	0.34	0.6	0.87	0.81	0	0	2.72	1.24	0.12	contempt_1	North America	contempt	no	female
104	3	0.98	1	1.09	1.55	0	0.49	0.07	1.75	0.62	0.4	0.61	0.92	0.81	0	0	2.74	1.27	0.12	contempt_1	North America	contempt	no	female
105	3	0.98	1	1.36	1.82	0	0.79	0	1.92	0.82	0.32	0.35	0.85	1.1	0	0	1.63	1.54	0.33	contempt_1	North America	contempt	no	female
106	3	0.98	1	1.36	1.68	0	0.53	0	1.75	0.76	0.26	0.34	0.76	1.05	0	0	1.61	1.48	0.35	contempt_1	North America	contempt	no	female
107	3	0.98	1	1.3	1.84	0	0.7	0	1.89	0.71	0	0	0.41	1.37	0.32	0	0.27	0.04	0.3	contempt_1	North America	contempt	no	female
108	3	0.98	1	1.3	1.84	0	0.53	0	1.89	0.75	0	0	0.51	1.33	0.26	0	0.26	0.13	0.34	contempt_1	North America	contempt	no	female
109	3	0.98	1	1.33	1.9	0	0.55	0	1.69	0.64	0	0.01	0.47	1.38	0.37	0	0.28	0.12	0.43	contempt_1	North America	contempt	no	female
110	3	0.98	1	1.35	1.88	0	0.51	0	1.71	0.61	0	0.02	0.43	1.39	0.39	0	0.29	0.16	0.45	contempt_1	North America	contempt	no	female
111	3	0.98	1	1.27	1.9	0	0.57	0	1.52	0.63	0	0.08	0.47	1.37	0.36	0	0.34	0.12	0.45	contempt_1	North America	contempt	no	female
112	3	0.98	1	1.22	1.77	0	0.74	0	1.68	0.66	0	0.17	0.37	1.39	0.25	0	0.61	0.01	0.53	contempt_1	North America	contempt	no	female
113	3	0.98	1	1.23	1.83	0	0.77	0	1.72	0.6	0	0.18	0.5	1.44	0.33	0	0.61	0.01	0.52	contempt_1	North America	contempt	no	female
114	3	0.98	1	1.07	1.68	0	0.72	0	1.71	0.66	0	0.2	0.45	1.4	0.38	0	0.66	0.01	0.48	contempt_1	North America	contempt	no	female
115	3	0.98	1	1.14	1.71	0	0.77	0	1.61	0.66	0	0.21	0.51	1.44	0.32	0	0.69	0.05	0.42	contempt_1	North America	contempt	no	female
116	3	0.98	1	1.21	1.59	0	0.45	0.08	1.65	0.62	0	0.28	0.73	1.42	0	0	1.24	0	0.43	contempt_1	North America	contempt	no	female
117	3	0.98	1	1.12	1.5	0	0.62	0.12	1.63	0.56	0	0.3	0.59	1.36	0	0	1.24	0	0.37	contempt_1	North America	contempt	no	female
118	3	0.98	1	1.13	1.54	0	0.38	0.18	1.72	0.64	0.15	0.56	0.8	1.32	0	0	1.64	0	0.32	contempt_1	North America	contempt	no	female
119	3	0.98	1	1.12	1.52	0	0.49	0.15	1.63	0.6	0.01	0.5	0.79	1.35	0.07	0	1.64	0	0.37	contempt_1	North America	contempt	no	female
120	3	0.98	1	1.17	1.51	0	0.74	0.15	1.66	0.53	0.14	0.61	0.85	1.29	0	0	1.8	0	0.33	contempt_1	North America	contempt	no	female
121	3	0.98	1	1.11	1.48	0	0.7	0.22	1.69	0.58	0.13	0.62	0.93	1.28	0	0	1.84	0	0.33	contempt_1	North America	contempt	no	female
1	0	0.98	1	0.59	3.09	0	0	0	0	0	0	1.42	0.24	0	0.12	0.13	0.54	0.04	2.98	contempt_10	North America	contempt	yes	female
2	0	0.98	1	0.56	3.21	0	0	0	0	0	0.15	1.5	0.19	0	0	0.21	0.64	0	3.04	contempt_10	North America	contempt	yes	female
3	0	0.98	1	0.3	3.05	0	0	0	0	0	0.04	1.52	0.25	0	0	0.17	0.7	0	3	contempt_10	North America	contempt	yes	female
4	0	0.98	1	0.44	3.05	0	0	0	0	0	0.2	1.61	0.37	0	0	0.42	0.72	0	2.98	contempt_10	North America	contempt	yes	female
5	0	0.98	1	0.73	3.13	0	0	0	0	0	0	1.53	0.5	0	0	0.3	0.77	0	3.14	contempt_10	North America	contempt	yes	female
6	0	0.98	1	0.97	3.28	0	0	0	0	0	0.03	1.58	0.65	0	0.15	0.51	0.69	0	3.14	contempt_10	North America	contempt	yes	female
7	0	0.98	1	0.63	3.28	0	0	0	0	0	0.07	1.39	0.65	0	0	0.2	0.66	0.33	3.06	contempt_10	North America	contempt	yes	female
8	0	0.98	1	0.78	3.37	0	0	0	0	0	0.06	1.34	0.54	0	0	0.47	0.64	0.32	3.02	contempt_10	North America	contempt	yes	female
9	0	0.98	1	0.67	3.3	0	0	0	0	0	0.09	1.46	0.67	0	0.06	0.48	0.68	0.38	2.91	contempt_10	North America	contempt	yes	female
10	0	0.98	1	0.64	3.27	0	0	0	0	0	0.04	1.44	0.81	0	0	0.51	0.71	0.11	2.97	contempt_10	North America	contempt	yes	female
11	0	0.98	1	0.47	3.25	0	0	0	0	0	0.09	1.49	0.86	0	0	0.54	0.7	0.4	2.93	contempt_10	North America	contempt	yes	female
12	0	0.98	1	0.7	3.21	0	0	0	0	0	0.22	1.45	0.73	0	0	0.46	0.76	0.31	2.91	contempt_10	North America	contempt	yes	female
13	0	0.98	1	0.58	3.11	0	0	0	0	0	0.39	1.5	0.58	0	0	0.11	0.94	0.09	2.91	contempt_10	North America	contempt	yes	female
14	0	0.98	1	0.8	3.19	0	0	0	0	0	0.5	1.49	0.72	0	0	0.04	1.54	0.59	2.88	contempt_10	North America	contempt	yes	female
15	0	0.98	1	0.74	3.39	0	0	0	0	0	0.44	1.34	0.57	0	0	0.04	1.56	0.72	2.93	contempt_10	North America	contempt	yes	female
16	0	0.98	1	0.94	3.44	0	0	0	0	0	0.24	1.39	0.84	0	0.23	0.25	0.86	0.12	3.09	contempt_10	North America	contempt	yes	female
17	0	0.98	1	1.02	3.44	0	0	0	0	0	0.13	1.37	0.88	0	0.3	0.37	0.73	0.2	3.19	contempt_10	North America	contempt	yes	female
18	0	0.98	1	1.63	3.88	0	0	0	0	0	0.27	1.59	1.25	0	0.23	0.13	0.99	0.27	4.54	contempt_10	North America	contempt	yes	female
19	0	0.98	1	1.9	4.64	0	0	0	0	0	0.42	1.69	1.24	0	0.09	0	1.41	0.33	5	contempt_10	North America	contempt	yes	female
20	0	0.98	1	2.03	4.85	0	0	0	0	0	0.89	1.8	1.1	0	0	0	2.22	0.71	5	contempt_10	North America	contempt	yes	female
21	0	0.98	1	1.85	4.48	0	0	0	0	0	1.32	1.77	1.02	0	0	0	2.78	0.65	5	contempt_10	North America	contempt	yes	female
22	0	0.93	1	1.6	3.74	0	0.4	0.06	0	0	1.58	1.71	0.99	0	0	0	2.77	0.56	5	contempt_10	North America	contempt	yes	female
23	0	0.98	1	1.65	3.52	0	0	0.03	0	0	1.49	1.66	1.21	0	0	0	2.53	0.3	4.69	contempt_10	North America	contempt	yes	female
24	0	0.98	1	1.43	3.26	0	0.38	0.08	0	0.07	1.49	1.7	1.38	0	0.13	0	1.98	0.26	4.51	contempt_10	North America	contempt	yes	female
25	0	0.98	1	1.63	3.3	0	0.38	0	0	0	1.43	1.49	1.66	0	0.21	0	1.81	0.36	4.27	contempt_10	North America	contempt	yes	female
26	0	0.98	1	1.57	3.37	0	0	0.02	0	0	1.51	1.55	1.6	0	0	0	2.24	0.39	4.05	contempt_10	North America	contempt	yes	female
27	0	0.98	1	1.54	3.41	0	0.05	0	0	0	1.46	1.51	1.63	0	0	0	2.33	0.89	3.74	contempt_10	North America	contempt	yes	female
28	0	0.98	1	1.41	3.48	0	0	0	0	0	1.13	1.42	1.44	0	0	0	2.08	1.13	3.52	contempt_10	North America	contempt	yes	female
29	0	0.98	1	1.36	3.58	0	0	0	0	0	0.83	1.33	1.22	0	0	0.08	1.59	0.78	3.44	contempt_10	North America	contempt	yes	female
30	0	0.98	1	1.32	3.6	0	0	0	0	0	0.77	1.36	1.18	0	0	0.16	1.4	0.95	3.28	contempt_10	North America	contempt	yes	female
31	0	0.98	1	1.1	3.56	0	0	0	0	0	0.75	1.45	1.12	0	0	0.04	1.4	0.73	3.21	contempt_10	North America	contempt	yes	female
32	0	0.98	1	1.56	3.83	0	0	0	0	0	0.82	1.46	1.16	0	0	0	1.82	0.82	3.15	contempt_10	North America	contempt	yes	female
33	0	0.98	1	1.45	3.65	0	0.1	0	0	0	0.99	1.53	1.26	0	0	0	2.12	0.79	3.1	contempt_10	North America	contempt	yes	female
34	0	0.98	1	1.3	3.42	0	0.37	0	0	0	1.33	1.54	1.17	0	0	0	2.06	0.91	3.28	contempt_10	North America	contempt	yes	female
35	0	0.98	1	1.37	3.59	0	0.39	0	0	0	1.44	1.55	1.43	0	0	0	2.21	0.71	3.23	contempt_10	North America	contempt	yes	female
36	0	0.98	1	1.39	3.45	0	0.15	0	0	0	1.73	1.55	1.64	0	0	0	2.31	0.76	3.15	contempt_10	North America	contempt	yes	female
37	0	0.98	1	1.5	3.47	0	0.01	0	0	0	1.65	1.48	1.82	0	0	0	2.18	0.77	3.08	contempt_10	North America	contempt	yes	female
38	0	0.98	1	1.46	3.34	0	0.03	0	0	0	1.74	1.31	1.51	0	0.11	0	2.03	0.84	3.12	contempt_10	North America	contempt	yes	female
39	0	0.98	1	1.16	3.13	0	0	0	0	0.02	1.62	1.37	1.55	0	0.04	0	1.93	0.89	3.07	contempt_10	North America	contempt	yes	female
40	0	0.98	1	1.09	3.06	0	0	0	0	0	1.58	1.25	1.46	0	0.06	0	1.79	0.85	2.93	contempt_10	North America	contempt	yes	female
41	0	0.98	1	1.25	3.18	0	0	0	0	0	1.49	1.22	1.5	0	0.16	0	1.72	0.84	2.78	contempt_10	North America	contempt	yes	female
42	0	0.98	1	1.16	3.4	0	0	0	0	0.01	1.32	1.15	1.27	0	0.08	0	1.61	0.94	2.74	contempt_10	North America	contempt	yes	female
43	0	0.98	1	1.11	3.31	0	0	0	0	0	1.01	1.21	1.21	0	0	0	1.11	0.8	2.72	contempt_10	North America	contempt	yes	female
44	0	0.98	1	1.37	3.51	0	0	0	0	0	0.88	1.24	1.51	0	0.13	0.03	0.94	0.64	2.77	contempt_10	North America	contempt	yes	female
45	0	0.98	1	1.22	3.47	0	0	0	0	0	0.99	1.38	1.32	0	0.02	0	1.27	0.67	2.77	contempt_10	North America	contempt	yes	female
46	0	0.98	1	1.42	3.6	0	0	0	0	0	1.38	1.53	1.64	0	0	0	2.05	0.96	2.74	contempt_10	North America	contempt	yes	female
47	0	0.98	1	1.31	3.51	0	0	0	0	0	1.68	1.66	1.36	0	0	0	2.66	0.85	2.48	contempt_10	North America	contempt	yes	female
48	0	0.98	1	1.35	3.63	0	0	0	0	0	1.85	1.72	1.62	0	0	0	2.86	0.51	2.46	contempt_10	North America	contempt	yes	female
49	0	0.98	1	1.24	3.57	0	0	0	0	0	1.46	1.71	1.4	0	0	0	2.46	0.49	2.54	contempt_10	North America	contempt	yes	female
50	0	0.98	1	1.26	3.62	0	0	0	0	0	1.4	1.68	1.23	0	0	0	2.02	0.6	2.58	contempt_10	North America	contempt	yes	female
51	0	0.98	1	1.46	3.51	0	0	0	0	0	1.37	1.71	1.16	0	0	0	1.82	0.62	2.62	contempt_10	North America	contempt	yes	female
52	0	0.98	1	1.17	3.34	0	0	0.04	0	0	1.54	1.74	1.2	0	0	0	2.07	0.26	2.64	contempt_10	North America	contempt	yes	female
53	0	0.98	1	1.44	3.42	0	0.07	0.05	0	0	1.74	1.85	1.47	0	0	0	2.24	0.26	2.74	contempt_10	North America	contempt	yes	female
54	0	0.98	1	0.88	3.1	0	0	0.08	0	0	1.75	1.88	1.49	0	0	0	2.36	0.27	2.9	contempt_10	North America	contempt	yes	female
55	0	0.98	1	1.06	3.06	0	0	0	0	0	1.94	1.86	1.52	0	0	0	2.38	0.21	2.66	contempt_10	North America	contempt	yes	female
56	0	0.98	1	0.98	3.07	0	0	0	0	0	1.93	1.81	1.29	0	0	0	2.48	0.37	2.63	contempt_10	North America	contempt	yes	female
57	0	0.98	1	1.07	3.21	0	0.01	0.01	0	0	2	1.83	1.22	0	0	0	2.47	0.3	2.66	contempt_10	North America	contempt	yes	female
58	0	0.98	1	0.93	3.3	0	0	0.05	0	0	1.77	1.8	1.25	0	0	0	2.41	0.23	2.71	contempt_10	North America	contempt	yes	female
59	0	0.98	1	1.06	3.37	0	0	0.2	0	0.08	1.84	1.78	1.12	0	0	0	2.46	0.3	2.94	contempt_10	North America	contempt	yes	female
60	0	0.98	1	0.81	3.26	0	0	0.3	0	0.27	1.61	1.74	1.1	0	0	0	2.51	0.47	2.98	contempt_10	North America	contempt	yes	female
61	0	0.98	1	1.03	3.33	0	0	0.32	0.04	0.25	1.54	1.72	1.15	0	0	0	2.29	0.52	3.13	contempt_10	North America	contempt	yes	female
62	0	0.98	1	0.95	3.34	0	0	0.35	0.03	0.2	1.3	1.6	1.25	0	0	0	2.09	0.63	3.32	contempt_10	North America	contempt	yes	female
63	0	0.98	1	1.05	3.45	0	0	0.37	0	0.18	1.28	1.58	1.4	0	0	0	1.96	0.8	3.83	contempt_10	North America	contempt	yes	female
64	0	0.98	1	1.46	3.9	0	0	0.34	0	0.05	1.35	1.72	1.2	0	0	0	2.23	0.72	4.25	contempt_10	North America	contempt	yes	female
65	0	0.98	1	1.87	4.24	0	0	0.39	0	0	1.4	1.97	1.23	0	0	0	2.43	0.78	4.58	contempt_10	North America	contempt	yes	female
66	0	0.98	1	1.96	4.14	0	0	0.58	0	0	1.39	2.29	1.07	0	0	0	2.56	0.51	4.74	contempt_10	North America	contempt	yes	female
67	0	0.98	1	2.15	4.4	0	0	0.83	0	0	1.46	2.89	1.29	0	0	0	3.22	0.74	4.38	contempt_10	North America	contempt	yes	female
68	0	0.98	1	1.99	4.15	0	0	1.04	0	0	1.84	3.41	1.31	0	0	0	3.78	0.83	4.53	contempt_10	North America	contempt	yes	female
69	0	0.98	1	1.94	4.2	0	0	1.02	0	0	1.93	3.78	1.14	0	0	0	4.06	1.14	4.66	contempt_10	North America	contempt	yes	female
70	0	0.98	1	2.03	4.32	0	0	1.1	0	0	1.92	3.93	1.3	0	0	0	4.13	0.94	4.59	contempt_10	North America	contempt	yes	female
71	0	0.98	1	1.95	3.93	0	0	1.24	0	0	2.01	3.94	1.69	0	0	0	4.04	0.67	4.73	contempt_10	North America	contempt	yes	female
72	0	0.98	1	1.91	3.59	0	0	1.26	0	0	1.91	3.85	1.62	0	0	0	3.72	0.28	4.19	contempt_10	North America	contempt	yes	female
73	0	0.98	1	1.87	3.56	0	0	0.97	0	0	1.67	3.73	1.62	0	0	0	3.57	0.15	4.21	contempt_10	North America	contempt	yes	female
74	0	0.98	1	1.82	3.52	0	0	0.97	0.02	0	1.36	3.5	1.37	0	0	0	3.41	0.1	4.07	contempt_10	North America	contempt	yes	female
75	0	0.98	1	1.93	3.7	0	0	0.75	0.15	0	1.34	3.38	1.41	0	0	0	3.38	0.08	4.11	contempt_10	North America	contempt	yes	female
76	0	0.98	1	1.59	3.58	0	0.04	1.03	0.46	0.09	1.51	3.25	1.17	0	0	0	3.28	0.13	3.88	contempt_10	North America	contempt	yes	female
77	0	0.98	1	1.57	3.77	0	0	1.01	0.72	0.39	1.55	3.01	0.9	0	0	0	3.72	0.66	3.65	contempt_10	North America	contempt	yes	female
78	0	0.98	1	1.65	4.68	0	0	0.46	0	0	1.62	2.59	0.49	0	0	0	3.64	0.57	4.32	contempt_10	North America	contempt	yes	female
79	0	0.98	1	1.43	4.98	0	0	0.47	0	0.03	1.77	2.42	0.82	0	0	0	3.39	0.83	4.35	contempt_10	North America	contempt	yes	female
80	0	0.98	1	1.19	4.55	0	0	0.61	0.16	0.33	1.8	2.29	0.66	0	0	0	3.15	0.62	3.94	contempt_10	North America	contempt	yes	female
81	0	0.98	1	1.09	4.58	0	0.04	0.78	1.14	0.58	1.37	2.1	0.45	0	0	0	2.8	0.45	3.35	contempt_10	North America	contempt	yes	female
82	0	0.98	1	1.14	4.18	0	0	0.64	1.28	0.53	1.06	1.76	0.03	0	0	0	2.27	0.6	2.11	contempt_10	North America	contempt	yes	female
83	0	0.98	1	1.38	3.81	0	0.11	0.12	0.79	0	0.63	1.44	0	0	0.04	0	1.6	0.85	0.89	contempt_10	North America	contempt	yes	female
84	0	0.98	1	1.45	3.33	0	0	0	0	0	0.35	1.15	0.01	0	0.32	0	1.15	1.07	0.37	contempt_10	North America	contempt	yes	female
85	0	0.98	1	1.24	3.24	0	0	0	0	0	0.43	0.89	0.17	0	0.33	0.05	0.44	0.55	0.46	contempt_10	North America	contempt	yes	female
86	0	0.98	1	1.27	3.23	0	0	0	0.29	0	0.32	0.91	0.07	0	0.42	0	0.4	0.83	0.5	contempt_10	North America	contempt	yes	female
87	0	0.98	1	1.34	3.14	0	0	0.2	0.35	0	0.43	0.98	0	0	0.53	0	0.73	0.72	0.72	contempt_10	North America	contempt	yes	female
88	0	0.98	1	1.22	2.83	0	0	0.19	0.59	0	0.5	0.93	0	0	0.55	0	0.78	0.97	0.78	contempt_10	North America	contempt	yes	female
89	0	0.98	1	1.55	2.8	0	0	0.21	0.7	0	0.59	1.02	0	0	0.66	0	0.94	1.3	0.97	contempt_10	North America	contempt	yes	female
90	0	0.98	1	1.26	2.8	0	0.01	0.27	0.53	0	0.64	1.1	0	0	0.55	0	0.97	1.15	0.35	contempt_10	North America	contempt	yes	female
91	0	0.98	1	1.6	2.89	0	0	0.35	0.84	0	0.79	1.17	0	0	0.61	0	1.33	1.18	0.2	contempt_10	North America	contempt	yes	female
92	0	0.98	1	1.45	2.97	0	0	0.35	1.18	0	0.61	1.2	0	0.02	0.1	0	1.76	1.34	0.21	contempt_10	North America	contempt	yes	female
93	0	0.98	1	1.51	3.34	0	0.01	0.19	0.73	0	0.18	1.22	0	0.08	0	0	2.04	1.67	0.3	contempt_10	North America	contempt	yes	female
94	0	0.98	1	1.39	3.31	0	0	0.05	0.21	0	0.05	1.11	0	0.35	0	0	2.59	1.93	0.55	contempt_10	North America	contempt	yes	female
95	0	0.98	1	1.48	3.64	0	0	0.11	0.58	0	0.02	0.77	0	0	0	0	3.3	2.09	0.79	contempt_10	North America	contempt	yes	female
96	0	0.98	1	1.45	3.57	0	0	0.08	0.51	0	0.44	0.78	0	0.05	0	0	3.22	2.05	0.72	contempt_10	North America	contempt	yes	female
97	0	0.98	1	1.28	3.36	0	0	0.12	0.91	0	0.5	1.08	0	0.05	0	0	2.7	1.71	0.88	contempt_10	North America	contempt	yes	female
98	0	0.98	1	1.38	3.3	0	0	0.24	0.51	0	0.78	1.37	0	0	0	0	2.44	1.83	1.99	contempt_10	North America	contempt	yes	female
99	0	0.98	1	1.36	3.36	0	0	0.22	0.68	0	0.45	1.33	0	0	0.11	0	2.23	1.8	3.75	contempt_10	North America	contempt	yes	female
100	0	0.98	1	1.62	3.66	0	0	0.19	0	0	0.22	1.49	0	0	0.21	0	2.21	1.8	4.38	contempt_10	North America	contempt	yes	female
101	0	0.98	1	1.75	3.57	0	0	0.33	0	0	0.09	1.54	0	0	0.44	0	1.84	1.69	4.45	contempt_10	North America	contempt	yes	female
102	0	0.98	1	1.58	3.47	0	0	0.57	0.7	0	0.06	1.36	0	0	0.59	0	1.47	1.59	3.68	contempt_10	North America	contempt	yes	female
103	0	0.98	1	1.28	3.03	0	0	0.38	1.02	0	0	1.27	0	0	0.96	0.21	1.14	1.62	3.23	contempt_10	North America	contempt	yes	female
104	0	0.98	1	1.25	3.24	0	0	0.45	1.23	0	0	1.53	0	0	1.04	0.38	1.37	1.81	2.62	contempt_10	North America	contempt	yes	female
105	0	0.98	1	1.04	3.3	0	0	0.54	1.51	0	0.1	1.8	0.11	0.09	0.84	0.17	1.82	1.79	2.34	contempt_10	North America	contempt	yes	female
106	0	0.98	1	1.12	3.43	0	0	0.9	2.28	0.15	0.79	2.18	0.33	0	0.21	0.01	2.89	1.55	2.28	contempt_10	North America	contempt	yes	female
107	0	0.98	1	1.52	3.56	0	0	1.09	1.92	0.5	0.96	2.44	0	0	0	0	3.3	1.81	2.21	contempt_10	North America	contempt	yes	female
108	0	0.98	1	1.18	3.4	0	0	1.11	1.63	0.5	0.73	2.46	0	0	0	0	3.3	1.8	2.11	contempt_10	North America	contempt	yes	female
109	0	0.98	1	1.17	3.32	0	0	1.04	1.69	0.07	0.79	2.29	0	0	0	0	3.17	1.7	1.91	contempt_10	North America	contempt	yes	female
110	0	0.98	1	1.01	3.01	0	0	1	1.16	0	0.31	2.17	0	0	0	0	3.02	0.97	1.91	contempt_10	North America	contempt	yes	female
111	0	0.98	1	1.22	2.96	0	0	0.9	0.78	0	0.63	2.48	0	0	0	0	2.91	0.7	1.57	contempt_10	North America	contempt	yes	female
112	0	0.98	1	1.34	2.82	0	0	0.86	1.08	0	0.81	2.71	0	0	0	0	2.75	0.71	1.37	contempt_10	North America	contempt	yes	female
113	0	0.98	1	1.3	2.95	0	0	0.95	0.92	0	0.96	2.88	0	0	0	0	2.61	0.56	1.29	contempt_10	North America	contempt	yes	female
114	0	0.98	1	1.13	2.7	0	0	0.93	0.66	0	1.07	2.66	0	0	0	0	2.36	0.23	1.22	contempt_10	North America	contempt	yes	female
115	0	0.98	1	1.31	2.71	0	0	1.1	0.67	0	1.05	2.66	0	0	0	0	2.35	0.61	1.03	contempt_10	North America	contempt	yes	female
116	0	0.98	1	1.09	2.67	0	0	1.1	0.93	0	0.92	2.81	0	0	0	0	2.57	0.36	1.09	contempt_10	North America	contempt	yes	female
117	0	0.98	1	1.04	2.84	0	0	1.17	0.65	0	1	2.85	0	0	0	0	2.83	0.5	1.09	contempt_10	North America	contempt	yes	female
118	0	0.98	1	1.04	2.69	0	0	1.2	0.54	0	0.88	2.85	0	0	0	0	2.86	0.79	0.92	contempt_10	North America	contempt	yes	female
119	0	0.98	1	1	2.55	0	0	1.07	0.6	0	1.07	2.79	0	0	0	0	2.93	1.16	0.71	contempt_10	North America	contempt	yes	female
120	0	0.98	1	1.21	2.6	0	0	1.02	1.07	0	0.96	2.7	0	0	0	0	3.03	1.12	0.74	contempt_10	North America	contempt	yes	female
121	0	0.98	1	0.96	2.55	0	0	1	0.77	0	1.22	2.66	0	0	0	0	2.96	0.78	0.82	contempt_10	North America	contempt	yes	female
122	0	0.98	1	1.11	2.37	0	0	1.06	0.7	0	1.05	2.63	0	0	0	0	2.94	1.05	1.02	contempt_10	North America	contempt	yes	female
123	0	0.98	1	1.29	2.53	0	0	1.07	1.35	0	0.8	2.51	0	0	0	0	2.88	1.01	2.87	contempt_10	North America	contempt	yes	female
124	0	0.98	1	1.45	2.9	0	0	0.72	0.31	0	0.77	2.36	0	0	0	0	3.22	1.53	4.12	contempt_10	North America	contempt	yes	female
125	0	0.98	1	1.02	2.63	0	0	0.77	0.46	0	0.92	2.17	0	0	0	0	3.29	1.63	3.83	contempt_10	North America	contempt	yes	female
126	0	0.98	1	1.16	2.77	0	0	0.73	0.92	0	0.77	1.94	0	0	0	0	3.02	1.73	2.37	contempt_10	North America	contempt	yes	female
127	0	0.98	1	1.27	2.5	0	0	0.79	1.4	0	0.91	1.8	0	0	0.02	0	2.61	2.05	1.41	contempt_10	North America	contempt	yes	female
128	0	0.98	1	1.49	2.47	0	0	0.46	0.68	0	0.95	1.54	0	0	0.14	0	2.3	1.74	0.94	contempt_10	North America	contempt	yes	female
129	0	0.98	1	1.51	2.38	0	0	0.56	0.9	0	1.01	1.61	0	0	0.12	0	2.04	1.78	0.94	contempt_10	North America	contempt	yes	female
130	0	0.98	1	1.68	2.45	0	0	0.63	1.14	0	1.09	1.5	0	0	0.35	0	1.7	1.76	0.93	contempt_10	North America	contempt	yes	female
131	0	0.98	1	1.51	2.3	0	0	0.55	0.51	0	1.17	1.53	0	0	0.49	0	1.64	1.64	0.85	contempt_10	North America	contempt	yes	female
132	0	0.98	1	1.22	2.03	0	0	0.57	0.38	0	1.16	1.56	0	0	0.36	0	1.8	1.41	0.85	contempt_10	North America	contempt	yes	female
133	0	0.98	1	1.45	2.23	0	0	0.67	0.5	0	1.13	1.71	0	0	0.46	0	1.95	1.19	0.62	contempt_10	North America	contempt	yes	female
134	0	0.98	1	1.52	2.18	0	0.05	0.71	0.58	0	1.15	1.79	0	0	0.04	0	2.01	0.96	0.55	contempt_10	North America	contempt	yes	female
135	0	0.98	1	1.36	2.33	0	0	0.77	0.61	0	1.11	1.97	0	0.07	0.02	0	2.43	1.04	0.49	contempt_10	North America	contempt	yes	female
136	0	0.98	1	1.33	2.42	0	0	0.68	0.64	0	1.09	2.11	0	0.03	0	0	2.51	0.89	0.33	contempt_10	North America	contempt	yes	female
137	0	0.98	1	1.04	2.19	0	0	0.7	0.63	0	1.22	2.41	0	0	0	0	2.82	1.11	0.26	contempt_10	North America	contempt	yes	female
138	0	0.98	1	1	2.11	0	0	0.97	0.69	0	1.16	2.63	0	0	0	0	3.05	1.27	0.18	contempt_10	North America	contempt	yes	female
139	0	0.98	1	1.14	2.34	0	0	0.97	1.1	0	1.3	2.93	0	0	0	0	3.13	1.1	0.22	contempt_10	North America	contempt	yes	female
140	0	0.98	1	0.92	2.19	0	0	1.02	0.72	0	1.14	3.07	0	0	0	0	3.12	1.11	0.2	contempt_10	North America	contempt	yes	female
141	0	0.98	1	0.93	2.14	0	0	1.05	0.67	0	1.28	3.15	0	0	0	0	2.99	0.63	0.19	contempt_10	North America	contempt	yes	female
142	0	0.98	1	0.98	2.16	0	0	0.97	1.13	0	1.2	3.13	0	0	0	0	2.72	0.54	0.01	contempt_10	North America	contempt	yes	female
143	0	0.98	1	1.16	2.26	0	0	0.78	0.53	0	0.87	3.09	0	0	0	0	2.6	0.27	0.17	contempt_10	North America	contempt	yes	female
144	0	0.98	1	1.22	2.2	0	0	0.72	0.78	0	0.89	2.89	0	0	0	0	2.61	0.2	0.29	contempt_10	North America	contempt	yes	female
145	0	0.98	1	1.28	2.26	0	0	0.61	0.6	0	0.91	3.07	0	0	0	0	2.59	0.18	0.28	contempt_10	North America	contempt	yes	female
146	0	0.98	1	1.41	2.23	0	0	0.78	0.47	0	1.19	2.78	0	0	0	0	2.13	0.07	0.51	contempt_10	North America	contempt	yes	female
147	0	0.98	1	1.29	1.85	0	0	0.74	0.42	0	0.89	2.44	0.15	0	0.03	0	1.52	0	1.12	contempt_10	North America	contempt	yes	female
148	0	0.98	1	1.48	2.04	0	0	0.89	0.7	0	1	2.43	0	0	0.04	0	1.24	0	1.54	contempt_10	North America	contempt	yes	female
149	0	0.98	1	1.53	1.87	0	0	0.88	0.48	0	0.93	2.53	0	0	0.07	0	1.07	0	1.19	contempt_10	North America	contempt	yes	female
150	0	0.98	1	1.55	1.93	0	0	1	1.13	0	0.91	2.64	0	0	0.25	0	0.83	0	0.76	contempt_10	North America	contempt	yes	female
151	0	0.98	1	1.19	1.72	0	0	0.88	0.92	0	0.77	2.57	0	0	0.06	0	0.83	0	0.56	contempt_10	North America	contempt	yes	female
152	0	0.98	1	1.52	1.88	0	0	0.91	1.07	0	0.67	2.72	0	0	0	0	1.16	0	0.46	contempt_10	North America	contempt	yes	female
153	0	0.98	1	1.32	1.77	0	0	0.94	0.61	0	0.88	2.92	0	0	0	0	1.5	0	0.45	contempt_10	North America	contempt	yes	female
154	0	0.98	1	1.26	1.78	0	0	0.94	0.87	0	0.78	2.82	0	0	0	0	1.67	0	0.39	contempt_10	North America	contempt	yes	female
155	0	0.98	1	1.47	1.99	0	0	0.89	0.82	0	0.82	2.91	0	0	0	0	1.93	0	0.4	contempt_10	North America	contempt	yes	female
156	0	0.98	1	1.66	2.11	0	0	1.07	1	0	1.03	2.92	0	0	0	0	2.14	0.04	0.33	contempt_10	North America	contempt	yes	female
157	0	0.98	1	1.44	2.14	0	0	1.15	1.26	0	1.15	2.99	0	0	0	0	2.38	0.13	0.62	contempt_10	North America	contempt	yes	female
158	0	0.98	1	1.4	1.99	0	0	1.14	1.57	0	1.12	2.84	0	0	0	0	2.47	0.65	0.44	contempt_10	North America	contempt	yes	female
159	0	0.98	1	1.43	2.05	0	0	0.99	1.07	0	0.91	2.71	0	0	0	0	2.49	0.03	0.38	contempt_10	North America	contempt	yes	female
160	0	0.98	1	1.45	1.98	0	0	0.8	1.12	0	0.89	2.67	0	0	0	0	2.51	0.14	0.27	contempt_10	North America	contempt	yes	female
161	0	0.98	1	1.3	2.06	0	0	0.9	1.09	0	0.97	2.7	0	0	0	0	2.56	0.29	0.25	contempt_10	North America	contempt	yes	female
162	0	0.98	1	1.52	2.12	0	0	0.84	0.48	0	0.95	2.73	0	0	0	0	2.71	0.52	0.59	contempt_10	North America	contempt	yes	female
163	0	0.98	1	1	2.27	0	0	1.16	0.8	0	1.05	2.84	0	0	0	0	2.78	0.76	3.77	contempt_10	North America	contempt	yes	female
164	0	0.98	1	0.78	2.46	0	0	0.93	0	0	1.17	2.87	0	0	0	0	3.01	0.96	4.48	contempt_10	North America	contempt	yes	female
165	0	0.98	1	0.92	2.42	0	0	0.92	0.93	0.28	0.93	2.57	0	0	0	0	2.84	0.64	3.94	contempt_10	North America	contempt	yes	female
166	0	0.98	1	1.19	2.31	0	0	0.89	1.52	0.49	1.12	2.48	0	0.05	0	0	2.9	0.95	2.84	contempt_10	North America	contempt	yes	female
167	0	0.98	1	1.2	2.32	0	0	0.53	1.39	0.09	0.65	1.87	0	0.03	0	0	2.59	1.42	2.26	contempt_10	North America	contempt	yes	female
168	0	0.98	1	1.5	2.49	0	0	0.27	1.84	0.03	0.65	1.47	0	0	0	0	2.31	1.6	1.89	contempt_10	North America	contempt	yes	female
169	0	0.98	1	1.9	2.86	0	0	0.28	1.49	0.27	0.81	1.29	0	0	0	0	2.24	1.88	1.75	contempt_10	North America	contempt	yes	female
170	0	0.98	1	1.89	3.12	0	0	0	1.51	0.38	0.21	0.84	0	0	0.4	0	1.96	1.79	1.73	contempt_10	North America	contempt	yes	female
171	0	0.98	1	2	3.11	0	0.12	0	1.27	0.31	0.39	0.71	0	0	0.58	0	1.96	2.26	2.08	contempt_10	North America	contempt	yes	female
172	0	0.98	1	1.69	3.11	0	0.37	0	1.47	0.57	0.25	0.67	0	0	0.41	0	2.04	2.21	2.48	contempt_10	North America	contempt	yes	female
173	0	0.98	1	1.98	2.93	0	0.13	0	1.61	0.57	0.13	0.62	0	0	0.55	0	1.92	2.21	3.22	contempt_10	North America	contempt	yes	female
174	0	0.98	1	1.85	2.98	0	0	0	1.19	0.69	0.28	0.68	0	0	0.43	0	1.92	2.17	3.56	contempt_10	North America	contempt	yes	female
175	0	0.98	1	1.72	3.15	0	0.45	0	1.07	0.76	0.24	0.63	0	0	0.73	0	1.68	2.15	4.07	contempt_10	North America	contempt	yes	female
176	0	0.98	1	1.79	3.38	0	0.57	0	1.08	0.92	0.22	0.44	0	0	0.58	0	1.56	1.85	4.43	contempt_10	North America	contempt	yes	female
177	0	0.98	1	1.76	3.06	0	0.75	0	1.06	0.89	0.02	0.41	0	0	0.48	0	1.23	1.45	4.66	contempt_10	North America	contempt	yes	female
178	0	0.98	1	1.85	2.92	0	0.59	0	1.25	0.92	0.03	0.45	0	0	0.52	0	0.96	1.49	4.53	contempt_10	North America	contempt	yes	female
179	0	0.98	1	2.12	2.77	0	0.44	0.05	1.16	1.06	0.09	0.48	0.07	0	0.23	0	1.17	1.11	4.32	contempt_10	North America	contempt	yes	female
180	0	0.98	1	2	2.68	0	0.75	0.06	1.44	0.81	0	0.37	0	0	0	0	1.12	1.3	3.94	contempt_10	North America	contempt	yes	female
1	0	0.98	1	0.91	2.44	0	2.06	0	0	0	0.57	1.19	0.2	0	0	0	1.42	0	0	contempt_11	North America	contempt	no	female
2	0	0.98	1	0.86	2.89	0	2.44	0	0	0	0.52	1.24	0	0	0	0	1.65	0.24	0	contempt_11	North America	contempt	no	female
3	0	0.98	1	0.68	2.92	0	2.29	0	0	0	0.44	1.2	0	0	0	0	1.76	0.31	0	contempt_11	North America	contempt	no	female
4	0	0.98	1	0.79	2.87	0	2.57	0	0	0	0.36	1.19	0	0.07	0	0	1.7	0.41	0	contempt_11	North America	contempt	no	female
5	0	0.98	1	0.91	2.82	0	2.47	0	0	0	0.45	1.14	0	0.09	0	0	1.68	0.39	0	contempt_11	North America	contempt	no	female
6	0	0.98	1	0.84	3	0	2.29	0	0	0	0.53	1.17	0	0.06	0	0	1.71	0.2	0	contempt_11	North America	contempt	no	female
7	0	0.98	1	0.79	2.81	0	2.47	0	0	0	0.62	1.17	0	0.06	0	0	1.71	0.38	0	contempt_11	North America	contempt	no	female
8	0	0.98	1	0.76	2.81	0	2.3	0	0	0	0.48	1.26	0	0.03	0	0	1.77	0.55	0	contempt_11	North America	contempt	no	female
9	0	0.98	1	0.84	2.77	0	2.28	0	0	0	0.47	1.22	0	0	0	0	1.76	0.49	0	contempt_11	North America	contempt	no	female
10	0	0.98	1	0.93	2.81	0	2.36	0	0	0	0.63	1.22	0	0	0	0	1.79	0.3	0	contempt_11	North America	contempt	no	female
11	0	0.98	1	0.85	2.72	0	2.3	0	0	0	0.62	1.23	0	0.01	0	0	1.75	0.48	0	contempt_11	North America	contempt	no	female
12	0	0.98	1	0.95	2.85	0	2.23	0	0	0	0.81	1.25	0	0	0	0	1.81	0.63	0	contempt_11	North America	contempt	no	female
13	0	0.98	1	0.83	2.74	0	2.09	0	0	0	0.83	1.28	0	0.02	0	0	1.86	0.57	0	contempt_11	North America	contempt	no	female
14	0	0.98	1	1.11	2.97	0	1.92	0	0	0	0.65	1.28	0	0.12	0	0	1.97	0.61	0	contempt_11	North America	contempt	no	female
15	0	0.98	1	0.44	2.56	0	0	0.2	0	0	0.53	1.29	0	0.07	0	0	2.07	0.79	1.27	contempt_11	North America	contempt	no	female
16	0	0.98	1	0.84	3.37	0	0	0.51	0	0	0.72	1.55	0	0.16	0	0	2.53	0.71	3.78	contempt_11	North America	contempt	no	female
17	0	0.98	1	0.93	3.79	0	0	0.27	0	0	0.73	1.54	0	0.34	0	0	2.07	0.83	4.36	contempt_11	North America	contempt	no	female
18	0	0.98	1	0.83	3.83	0	0	0.09	0	0	0.77	1	0.15	0.5	1.07	0	0.97	0.25	4.44	contempt_11	North America	contempt	no	female
19	0	0.98	1	0.65	3.17	0	0	0.33	0.03	0	0.8	0.87	0	0.81	1.87	0	0.53	0.12	3.39	contempt_11	North America	contempt	no	female
20	0	0.98	1	1.13	3.35	0	0	0.23	0	0	0.87	0.85	0.16	0.83	1.97	0.12	0.47	0.08	1.83	contempt_11	North America	contempt	no	female
21	0	0.98	1	1.02	3.38	0	0	0	0	0	0.86	0.96	0	0.86	2.05	0.15	0.43	0	0.56	contempt_11	North America	contempt	no	female
22	0	0.98	1	1.15	3.43	0	0.55	0	0	0	0.84	0.9	0	0.85	2	0.13	0.42	0	0.06	contempt_11	North America	contempt	no	female
23	0	0.98	1	1.18	3.32	0	0.74	0	0	0	0.72	0.82	0.03	0.9	2.1	0.19	0.42	0	0	contempt_11	North America	contempt	no	female
24	0	0.98	1	1.11	3.24	0	1.13	0	0	0	0.76	0.85	0	0.82	2.06	0.22	0.41	0	0	contempt_11	North America	contempt	no	female
25	0	0.98	1	1.22	3.36	0	1.11	0	0	0	0.83	0.86	0.22	0.86	2.17	0.27	0.41	0	0	contempt_11	North America	contempt	no	female
26	0	0.98	1	1.07	3.36	0	1.49	0	0	0	0.77	0.84	0.04	0.83	2.06	0.23	0.37	0	0	contempt_11	North America	contempt	no	female
27	0	0.98	1	0.99	3.15	0	1.48	0	0	0	0.73	0.8	0	0.84	2.15	0.2	0.22	0	0	contempt_11	North America	contempt	no	female
28	0	0.98	1	1.02	3.18	0	1.78	0	0	0	0.55	0.83	0.1	0.86	1.94	0.28	0.27	0	0	contempt_11	North America	contempt	no	female
29	0	0.98	1	1.09	3.16	0	1.83	0	0	0	0.66	0.78	0.15	0.69	1.93	0.38	0.3	0	0	contempt_11	North America	contempt	no	female
30	0	0.98	1	1.02	3.1	0	1.94	0	0	0	0.62	0.91	0.1	0.65	1.88	0.46	0.27	0	0	contempt_11	North America	contempt	no	female
31	0	0.98	1	1.08	3.1	0	1.75	0	0	0	0.61	0.87	0.07	0.66	1.84	0.44	0.23	0	0	contempt_11	North America	contempt	no	female
32	0	0.98	1	1.01	3.07	0	1.99	0	0	0	0.64	0.88	0.1	0.64	1.71	0.46	0.24	0	0	contempt_11	North America	contempt	no	female
33	0	0.98	1	1.13	3.1	0	1.81	0	0	0	0.61	0.94	0	0.64	1.72	0.51	0.27	0	0	contempt_11	North America	contempt	no	female
34	0	0.98	1	1.13	3.09	0	1.85	0	0	0	0.62	0.91	0.25	0.57	1.76	0.53	0.3	0.06	0	contempt_11	North America	contempt	no	female
35	0	0.98	1	1.08	2.99	0	1.65	0	0	0	0.51	0.91	0.02	0.58	1.53	0.31	0.24	0	0	contempt_11	North America	contempt	no	female
36	0	0.98	1	1.19	3.01	0	1.82	0	0	0	0.55	0.9	0	0.56	1.63	0.46	0.3	0.17	0	contempt_11	North America	contempt	no	female
37	0	0.98	1	1.34	3.13	0	1.9	0	0	0	0.56	0.87	0	0.41	1.79	0.65	0.25	0	0	contempt_11	North America	contempt	no	female
38	0	0.98	1	1.37	3.09	0	1.95	0	0	0	0.59	0.87	0	0.43	1.69	0.59	0.31	0.09	0	contempt_11	North America	contempt	no	female
39	0	0.98	1	1.35	3.11	0	1.87	0	0	0	0.5	0.92	0.1	0.42	1.62	0.56	0.29	0	0	contempt_11	North America	contempt	no	female
40	0	0.98	1	1.27	3.12	0	1.95	0	0	0	0.55	0.87	0.08	0.41	1.67	0.51	0.26	0.05	0	contempt_11	North America	contempt	no	female
41	0	0.98	1	1.24	3.28	0	3.17	0	0	0	0.6	0.81	0.02	0.44	1.74	0.39	0.24	0.05	0	contempt_11	North America	contempt	no	female
42	0	0.98	1	1.22	3.38	0	3.13	0	0	0	0.48	0.8	0.03	0.42	1.71	0.47	0.25	0.12	0	contempt_11	North America	contempt	no	female
43	0	0.98	1	1.15	3.39	0	3.22	0	0	0	0.57	0.87	0	0.33	1.7	0.44	0.32	0.15	0	contempt_11	North America	contempt	no	female
44	0	0.98	1	1.16	3.42	0	3.49	0	0	0	0.46	0.85	0.04	0.34	1.71	0.39	0.23	0.24	0	contempt_11	North America	contempt	no	female
45	0	0.98	1	1.15	3.32	0	3.38	0	0	0	0.3	0.91	0.05	0.25	1.54	0.41	0.27	0.18	0	contempt_11	North America	contempt	no	female
46	0	0.98	1	1.35	3.36	0	3.63	0	0	0	0.22	0.81	0.18	0.27	1.53	0.36	0.23	0.28	0	contempt_11	North America	contempt	no	female
47	0	0.98	1	1.13	3.31	0	3.15	0	0	0	0.17	0.8	0.03	0.18	1.52	0.58	0.22	0.38	0	contempt_11	North America	contempt	no	female
48	0	0.98	1	1.06	3.33	0	2.99	0	0	0	0.21	0.74	0.1	0.21	1.52	0.49	0.19	0.41	0	contempt_11	North America	contempt	no	female
49	0	0.98	1	1.17	3.19	0	3	0	0	0	0.14	0.72	0.04	0.2	1.57	0.55	0.2	0.32	0	contempt_11	North America	contempt	no	female
50	0	0.98	1	1.05	3.18	0	3.07	0	0	0	0.23	0.68	0.06	0.2	1.52	0.49	0.17	0.34	0	contempt_11	North America	contempt	no	female
51	0	0.98	1	1.12	3.31	0	2.82	0	0	0	0.31	0.74	0	0.06	1.56	0.57	0.21	0.41	0	contempt_11	North America	contempt	no	female
52	0	0.98	1	1.09	3.23	0	2.82	0	0	0	0.29	0.76	0	0.09	1.53	0.5	0.2	0.49	0	contempt_11	North America	contempt	no	female
53	0	0.98	1	1.05	3.27	0	3.06	0	0	0	0.18	0.72	0	0.18	1.55	0.52	0.17	0.25	0	contempt_11	North America	contempt	no	female
54	0	0.98	1	1.03	3.18	0	2.99	0	0	0	0.31	0.71	0	0.15	1.66	0.55	0.26	0.3	0	contempt_11	North America	contempt	no	female
55	0	0.98	1	0.99	3.18	0	2.62	0	0	0	0.19	0.73	0	0.12	1.64	0.58	0.25	0.21	0	contempt_11	North America	contempt	no	female
56	0	0.98	1	0.98	3.09	0	2.74	0	0	0	0.18	0.74	0	0.08	1.63	0.62	0.22	0.34	0	contempt_11	North America	contempt	no	female
57	0	0.98	1	1.09	3.17	0	2.65	0	0	0	0.3	0.68	0.08	0.16	1.55	0.55	0.25	0.28	0	contempt_11	North America	contempt	no	female
58	0	0.98	1	0.96	3.12	0	2.41	0	0	0	0.22	0.69	0.07	0.12	1.56	0.54	0.25	0.43	0	contempt_11	North America	contempt	no	female
59	0	0.98	1	0.94	3.21	0	2.43	0	0	0	0.2	0.69	0.12	0.18	1.64	0.62	0.28	0.5	0	contempt_11	North America	contempt	no	female
60	0	0.98	1	0.98	3.2	0	2.31	0	0	0	0.26	0.71	0.02	0.07	1.49	0.54	0.21	0.54	0	contempt_11	North America	contempt	no	female
61	0	0.98	1	0.99	3.24	0	2.48	0	0	0	0.12	0.73	0.04	0.02	1.4	0.52	0.24	0.47	0	contempt_11	North America	contempt	no	female
62	0	0.98	1	1.01	3.11	0	2.48	0	0	0	0.18	0.75	0.09	0.1	1.43	0.58	0.25	0.19	0	contempt_11	North America	contempt	no	female
63	0	0.98	1	1	3.18	0	2.46	0	0	0	0.17	0.77	0.09	0.11	1.55	0.61	0.16	0.16	0	contempt_11	North America	contempt	no	female
64	0	0.98	1	1.05	3.3	0	1.47	0	0	0	0.23	0.8	0.01	0.06	1.54	0.59	0.24	0.13	0	contempt_11	North America	contempt	no	female
65	0	0.98	1	0.58	3.07	0	0	0.06	0	0	0.3	0.75	0.05	0.27	1.66	0.17	0.41	0.12	3.34	contempt_11	North America	contempt	no	female
66	0	0.98	1	0.61	3.39	0	0	0.08	0	0	0.46	0.92	0.08	0.14	1.55	0.16	0.37	0.13	4.23	contempt_11	North America	contempt	no	female
67	0	0.98	1	0.64	2.97	0	0	0.11	0.41	0	0.41	0.87	0.04	0.23	1.58	0.38	0.29	0.07	3.15	contempt_11	North America	contempt	no	female
68	0	0.98	1	0.58	3.04	0	0	0	0.06	0	0.31	0.86	0.07	0.11	1.45	0.28	0.34	0.29	1.61	contempt_11	North America	contempt	no	female
69	0	0.98	1	0.73	3.05	0	0	0	0.01	0	0.39	0.83	0.05	0.12	1.51	0.39	0.27	0.2	0.92	contempt_11	North America	contempt	no	female
70	0	0.98	1	1.15	3.19	0	0.04	0	0	0	0.46	0.83	0.07	0.2	1.67	0.5	0.27	0.03	0.54	contempt_11	North America	contempt	no	female
71	0	0.98	1	0.97	3.09	0	0	0	0	0	0.22	0.78	0.07	0.12	1.59	0.39	0.23	0	0.34	contempt_11	North America	contempt	no	female
72	0	0.98	1	0.8	3.05	0	0.05	0	0	0	0.28	0.75	0.02	0.11	1.61	0.51	0.16	0	0.14	contempt_11	North America	contempt	no	female
73	0	0.98	1	0.85	3.2	0	0.35	0	0	0	0.37	0.78	0.16	0.09	1.62	0.5	0.2	0	0.07	contempt_11	North America	contempt	no	female
74	0	0.98	1	1.07	3.32	0	0.15	0	0	0	0.34	0.67	0.14	0.22	1.15	0.27	0.27	0.03	0.11	contempt_11	North America	contempt	no	female
75	0	0.98	1	1.03	3.29	0	0.01	0	0	0	0	0.61	0	0.22	0.55	0.2	0.59	0.25	0	contempt_11	North America	contempt	no	female
76	0	0.98	1	1.33	3.5	0	0.56	0	0	0	0.21	0.31	0	0.36	0.11	0	2.03	1.32	0	contempt_11	North America	contempt	no	female
77	0	0.98	1	1.39	3.68	0	0.73	0	0	0	0.47	0.18	0	0.49	0.25	0	2.12	1.62	0	contempt_11	North America	contempt	no	female
78	0	0.98	1	1.41	3.74	0	1.19	0	0	0	0.65	0.12	0	0.53	0.37	0.03	2.09	1.41	0	contempt_11	North America	contempt	no	female
79	0	0.98	1	1.36	3.69	0	1.26	0	0	0	0.66	0.1	0	0.56	0.26	0	2.23	1.73	0	contempt_11	North America	contempt	no	female
80	0	0.98	1	1.45	3.75	0	1.03	0	0	0	0.74	0.09	0	0.6	0.29	0	2.2	1.82	0	contempt_11	North America	contempt	no	female
81	0	0.98	1	1.52	3.63	0	1.13	0	0	0	0.5	0	0	0.35	0.19	0	2.16	1.66	0	contempt_11	North America	contempt	no	female
82	0	0.98	1	1.48	3.69	0	1.29	0	0	0	0.49	0	0	0.32	0.33	0	1.91	2.13	0	contempt_11	North America	contempt	no	female
83	0	0.98	1	1.6	3.71	0	1.22	0	0	0	0.36	0	0	0.45	0.42	0.03	1.78	1.64	0	contempt_11	North America	contempt	no	female
84	0	0.98	1	1.65	3.78	0	1.61	0	0	0	0.23	0	0	0.49	0.47	0.15	1.53	1.95	0	contempt_11	North America	contempt	no	female
85	0	0.98	1	1.65	3.82	0	1.49	0	0	0	0	0	0	0.29	0.45	0.29	1.31	1.87	0	contempt_11	North America	contempt	no	female
86	0	0.98	1	1.65	3.86	0	1.78	0	0	0	0.13	0	0	0.2	0.44	0.38	1.24	1.55	0	contempt_11	North America	contempt	no	female
87	0	0.98	1	1.67	3.93	0	2.06	0	0	0	0	0	0	0.17	0.44	0.58	1.15	1.64	0	contempt_11	North America	contempt	no	female
88	0	0.98	1	1.61	3.99	0	1.68	0	0	0	0	0	0	0.1	0.47	0.45	1.07	1.86	0	contempt_11	North America	contempt	no	female
89	0	0.98	1	1.79	4.18	0	2.01	0	0	0	0	0	0	0.04	0.58	0.42	1.04	1.76	0.01	contempt_11	North America	contempt	no	female
90	0	0.98	1	1.79	4.28	0	2.22	0	0	0	0	0	0	0	0.26	0.46	1.07	1.63	0	contempt_11	North America	contempt	no	female
1	0	0.98	1	1.33	4.59	0	0	0	0	0	0	0.76	0	0	0	0	2.09	1.73	1.89	contempt_12	North America	contempt	yes	female
2	0	0.98	1	1.8	4.63	0	0	0	0	0	0	0.85	0	0	0	0	2.33	2.1	2.4	contempt_12	North America	contempt	yes	female
3	0	0.98	1	2.15	4.79	0	0	0	0	0	0	0.78	0	0.08	0	0	2.07	2.12	2.45	contempt_12	North America	contempt	yes	female
4	0	0.98	1	1.96	4.16	0	0	0	0	0	0	0.61	0	0.15	0	0	1.62	1.99	2.44	contempt_12	North America	contempt	yes	female
5	0	0.98	1	1.58	3.39	0	0	0	0	0	0	0.52	0	0	0	0	1.28	2.14	2.49	contempt_12	North America	contempt	yes	female
6	0	0.98	1	1.33	2.9	0	0	0	0	0	0	0.47	0	0	0	0	1.06	1.95	2.53	contempt_12	North America	contempt	yes	female
7	0	0.98	1	1.14	2.4	0	0	0	0	0	0	0.46	0	0	0	0	1.11	2.11	2.69	contempt_12	North America	contempt	yes	female
8	0	0.98	1	1.02	2.11	0	0	0	0	0	0	0.49	0	0	0	0	1.05	2.13	2.66	contempt_12	North America	contempt	yes	female
9	0	0.98	1	0.9	1.94	0	0	0	0	0	0	0.5	0	0.02	0.16	0	0.8	1.78	2.64	contempt_12	North America	contempt	yes	female
10	0	0.98	1	0.95	1.93	0	0	0	0	0	0	0.41	0	0	0.13	0	0.76	1.92	2.62	contempt_12	North America	contempt	yes	female
11	0	0.98	1	1.04	2.14	0	0	0	0	0	0	0.57	0	0	0.2	0	0.96	2.08	2.31	contempt_12	North America	contempt	yes	female
12	0	0.98	1	1.08	2.45	0	0	0.05	0	0	0	0.71	0	0	0.14	0	0.88	2.09	2.28	contempt_12	North America	contempt	yes	female
13	0	0.98	1	1.09	2.46	0	0	0.21	0	0	0	0.91	0	0	0	0	1.22	2.02	2.25	contempt_12	North America	contempt	yes	female
14	0	0.98	1	1.07	2.19	0	0	0.24	0	0	0	0.92	0	0	0	0	1.32	1.64	2.33	contempt_12	North America	contempt	yes	female
15	0	0.98	1	1.06	2.11	0	0	0.33	0	0	0	1.05	0	0	0	0	1.41	1.85	2.54	contempt_12	North America	contempt	yes	female
16	0	0.98	1	0.92	2.12	0	0	0.37	0.15	0	0	1.21	0	0	0	0	1.34	1.81	2.53	contempt_12	North America	contempt	yes	female
17	0	0.98	1	0.87	2.09	0	0	0.28	0	0	0	1.33	0	0	0	0	1.28	1.61	2.54	contempt_12	North America	contempt	yes	female
18	0	0.98	1	0.48	2.01	0	0	0.47	0	0	0	1.6	0	0	0	0	1.31	1.44	2.15	contempt_12	North America	contempt	yes	female
19	0	0.98	1	0.61	1.95	0	0	0.55	0	0	0	1.71	0	0	0	0	1.48	1.34	2.18	contempt_12	North America	contempt	yes	female
20	0	0.98	1	0.59	1.87	0	0	0.7	0	0	0.12	1.91	0	0	0	0	1.69	1.46	2.29	contempt_12	North America	contempt	yes	female
21	0	0.98	1	0.64	1.86	0	0	0.73	0	0	0.31	1.8	0.03	0	0	0	2.05	1.95	2.31	contempt_12	North America	contempt	yes	female
22	0	0.98	1	0.59	1.87	0	0	0.65	0	0	0.46	1.93	0	0	0	0	2.3	1.68	2.49	contempt_12	North America	contempt	yes	female
23	0	0.98	1	0.52	2.12	0	0	0.71	0	0	0.39	2.04	0	0	0	0	2.53	1.74	2.63	contempt_12	North America	contempt	yes	female
24	0	0.98	1	0.24	1.82	0	0	0.88	0	0	0.45	2.31	0	0	0	0	2.88	1.65	2.67	contempt_12	North America	contempt	yes	female
25	0	0.98	1	0.32	1.77	0	0	0.88	0	0	0.55	2.38	0	0	0	0	3.02	1.58	2.71	contempt_12	North America	contempt	yes	female
26	0	0.98	1	0.46	1.89	0	0	0.81	0	0	0.37	2.38	0	0	0	0	2.7	1.46	2.84	contempt_12	North America	contempt	yes	female
27	0	0.98	1	0.15	1.76	0	0	0.68	0	0	0.03	2.25	0.46	0	0	0	1.8	0.73	3.19	contempt_12	North America	contempt	yes	female
28	0	0.98	1	0.38	1.76	0	0	0.55	0	0	0	2.12	0.41	0	0	0.03	1.3	0.68	3.23	contempt_12	North America	contempt	yes	female
29	0	0.98	1	0.44	1.89	0	0	0.67	0	0	0	2.25	0.58	0	0	0	1.47	0.28	3.23	contempt_12	North America	contempt	yes	female
30	0	0.98	1	0.36	1.67	0	0	0.71	0	0	0.33	2.41	0	0	0	0	2.41	0.87	3	contempt_12	North America	contempt	yes	female
31	0	0.98	1	0.37	1.59	0	0	0.92	0	0	0.7	2.62	0.02	0	0	0	2.55	1.14	2.98	contempt_12	North America	contempt	yes	female
32	0	0.98	1	0.41	1.67	0	0	1.1	0	0	0.7	2.72	0	0	0	0	2.72	0.98	2.97	contempt_12	North America	contempt	yes	female
33	0	0.98	1	0.5	1.62	0	0	1.13	0	0	0.82	2.95	0	0	0	0	2.72	0.86	2.8	contempt_12	North America	contempt	yes	female
34	0	0.98	1	0.5	1.67	0	0	1.1	0	0	0.59	2.98	0	0	0	0	2.5	0.95	2.64	contempt_12	North America	contempt	yes	female
35	0	0.98	1	0.7	1.76	0	0	1.15	0	0	0.35	2.88	0.06	0	0	0	2.39	0.98	2.54	contempt_12	North America	contempt	yes	female
36	0	0.98	1	0.66	1.54	0	0	1.21	0	0	0.42	2.73	0	0	0	0	2.3	1.09	2.35	contempt_12	North America	contempt	yes	female
37	0	0.98	1	0.82	1.61	0	0	1.16	0	0	0.12	2.64	0.04	0	0	0	2.33	1.49	2.31	contempt_12	North America	contempt	yes	female
38	0	0.98	1	0.42	1.48	0	0	1.3	0	0	1.04	2.52	0	0	0	0	2.83	1.54	2.77	contempt_12	North America	contempt	yes	female
39	0	0.98	1	0.14	1.56	0	0	1.29	0	0	0.97	2.66	0.01	0	0	0	3.01	1.22	3	contempt_12	North America	contempt	yes	female
40	0	0.98	1	0.29	1.5	0	0	1.28	0	0	0.68	2.73	0	0	0	0	3.16	1.37	3.09	contempt_12	North America	contempt	yes	female
41	0	0.98	1	0.4	1.68	0	0	1.14	0	0	0.66	2.68	0	0	0	0	3.25	1.04	3.14	contempt_12	North America	contempt	yes	female
42	0	0.98	1	0	1.49	0	0	1.1	0	0	0.84	2.79	0	0	0	0	3.37	1.37	3.25	contempt_12	North America	contempt	yes	female
43	0	0.98	1	0.23	1.59	0	0	1.09	0	0	0.86	2.66	0	0	0	0	3.31	0.91	3.27	contempt_12	North America	contempt	yes	female
44	0	0.98	1	0.08	1.57	0	0	1.1	0	0	0.89	2.69	0	0	0	0	3.35	1.06	3.29	contempt_12	North America	contempt	yes	female
45	0	0.98	1	0	1.51	0	0	1.08	0	0	0.94	2.6	0	0	0	0	3.37	1.34	3.31	contempt_12	North America	contempt	yes	female
46	0	0.98	1	0.39	1.58	0	0	1.03	0	0	0.72	2.27	0	0	0	0	3.24	0.6	3.31	contempt_12	North America	contempt	yes	female
47	0	0.98	1	0.25	1.51	0	0	0.72	0	0	0.57	1.7	0	0	0	0	2.89	1.63	3.4	contempt_12	North America	contempt	yes	female
48	0	0.98	1	0.59	1.52	0	0	0.28	0	0	0.44	1.14	0	0	0	0	2.26	1	3.24	contempt_12	North America	contempt	yes	female
49	0	0.98	1	0.75	1.59	0	0	0.17	0	0	0.14	0.8	0	0	0	0	1.92	1.86	3.2	contempt_12	North America	contempt	yes	female
50	0	0.98	1	0.64	1.5	0	0	0.01	0	0	0	0.77	0	0	0	0	1.36	1.97	3.29	contempt_12	North America	contempt	yes	female
51	0	0.98	1	0.53	1.55	0	0	0.04	0	0	0	0.79	0	0	0	0	1.21	1.61	3.19	contempt_12	North America	contempt	yes	female
52	0	0.98	1	0.5	1.67	0	0	0.07	0	0	0	0.72	0	0	0	0	1.19	1.58	3.06	contempt_12	North America	contempt	yes	female
53	0	0.98	1	0.74	1.96	0	0	0.04	0	0	0	0.74	0	0	0	0	1.37	1.45	3.09	contempt_12	North America	contempt	yes	female
54	0	0.98	1	0.92	2.35	0	0	0.05	0	0	0	0.71	0	0	0	0	1.31	1.68	3.01	contempt_12	North America	contempt	yes	female
55	0	0.98	1	1.27	2.76	0	0	0	0	0	0	0.89	0	0	0	0	1.17	1.49	3.16	contempt_12	North America	contempt	yes	female
56	0	0.98	1	1.19	2.89	0	0	0	0	0	0	0.89	0	0	0	0	0.95	1.54	3.15	contempt_12	North America	contempt	yes	female
57	0	0.98	1	1.36	3.08	0	0	0	0	0	0	0.84	0	0	0	0	1.04	1.68	3.12	contempt_12	North America	contempt	yes	female
58	0	0.98	1	1.3	3.06	0	0	0.03	0	0	0	0.92	0	0	0	0	1.19	1.77	3.19	contempt_12	North America	contempt	yes	female
59	0	0.98	1	1.27	3.11	0	0	0	0	0	0	0.96	0	0	0	0	1.42	1.54	3.11	contempt_12	North America	contempt	yes	female
60	0	0.98	1	1.2	3.06	0	0	0.02	0	0	0	0.89	0	0	0	0	1.49	1.65	3.06	contempt_12	North America	contempt	yes	female
61	0	0.98	1	1.08	3.05	0	0	0	0	0	0	0.91	0	0	0	0	1.33	2.01	3.08	contempt_12	North America	contempt	yes	female
62	0	0.98	1	1.12	2.99	0	0	0	0	0	0	0.9	0	0	0	0	1.12	1.44	3.16	contempt_12	North America	contempt	yes	female
63	0	0.98	1	1.19	3.03	0	0	0	0	0	0	1.01	0	0	0	0	1.08	1.04	3.2	contempt_12	North America	contempt	yes	female
64	0	0.98	1	1.15	3.09	0	0	0	0	0	0	0.92	0	0	0	0	1.29	1.82	3.18	contempt_12	North America	contempt	yes	female
65	0	0.98	1	1.02	2.91	0	0	0	0	0	0	0.92	0	0	0	0	1.16	1.32	3.07	contempt_12	North America	contempt	yes	female
66	0	0.98	1	0.96	2.76	0	0	0	0	0	0	0.83	0	0	0	0	0.94	1.5	3.1	contempt_12	North America	contempt	yes	female
67	0	0.98	1	1.18	2.84	0	0	0	0	0	0	0.84	0	0	0	0	0.88	1.3	3.12	contempt_12	North America	contempt	yes	female
68	0	0.98	1	1.17	2.92	0	0	0	0	0	0	0.8	0	0	0	0	0.92	1.37	3.02	contempt_12	North America	contempt	yes	female
69	0	0.98	1	1.34	2.87	0	0	0.01	0	0	0	0.83	0	0	0	0	1.08	1.08	3.09	contempt_12	North America	contempt	yes	female
70	0	0.98	1	1.41	2.75	0	0	0.07	0	0	0.17	0.92	0	0	0	0	1.32	1.29	3.1	contempt_12	North America	contempt	yes	female
71	0	0.98	1	1.54	2.78	0	0	0	0	0	0.21	1.06	0	0	0	0	1.18	1.05	3.05	contempt_12	North America	contempt	yes	female
72	0	0.98	1	1.34	2.86	0	0	0.1	0	0	0.3	1.03	0	0	0	0	1.25	0.88	3.1	contempt_12	North America	contempt	yes	female
73	0	0.98	1	1.19	2.75	0	0	0.05	0	0	0.3	0.91	0	0	0	0	1.26	1.25	3.08	contempt_12	North America	contempt	yes	female
74	0	0.98	1	1.21	2.92	0	0	0	0	0	0.39	0.92	0	0	0	0	1.41	1.18	3.07	contempt_12	North America	contempt	yes	female
75	0	0.98	1	1.19	2.83	0	0	0	0	0	0.29	0.86	0	0	0	0	1.29	1.08	3.04	contempt_12	North America	contempt	yes	female
76	0	0.98	1	1.14	2.94	0	0	0.03	0	0	0.44	0.97	0	0	0	0	1.38	1.25	3.08	contempt_12	North America	contempt	yes	female
77	0	0.98	1	1.23	2.93	0	0	0.02	0	0	0.54	1.08	0	0	0	0	1.45	1.05	3.09	contempt_12	North America	contempt	yes	female
78	0	0.98	1	1.24	3.11	0	0	0	0	0	0.34	1.09	0	0	0	0	1.61	1.11	2.99	contempt_12	North America	contempt	yes	female
79	0	0.98	1	1.24	3.09	0	0	0	0	0	0.32	1.04	0	0	0	0	1.59	0.96	2.88	contempt_12	North America	contempt	yes	female
80	0	0.98	1	1.31	3.29	0	0	0	0	0	0.37	1.11	0	0	0	0	1.48	1.01	2.98	contempt_12	North America	contempt	yes	female
81	0	0.98	1	1.32	3.16	0	0	0	0	0	0.47	1.18	0	0	0	0	1.51	0.74	3.01	contempt_12	North America	contempt	yes	female
82	0	0.98	1	1.51	3.29	0	0	0.01	0	0	0.52	1.14	0	0	0	0	1.51	1.16	2.97	contempt_12	North America	contempt	yes	female
83	0	0.98	1	1.43	3.28	0	0	0	0	0	0.48	1.09	0	0	0	0	1.6	1.21	2.92	contempt_12	North America	contempt	yes	female
84	0	0.98	1	1.39	3.42	0	0	0	0	0	0.37	1.01	0	0	0	0	1.56	1.36	2.79	contempt_12	North America	contempt	yes	female
85	0	0.98	1	1.41	3.64	0	0	0	0	0	0.03	0.95	0	0	0	0	1.2	1.53	2.67	contempt_12	North America	contempt	yes	female
86	0	0.98	1	1.54	3.98	0	0	0	0	0	0	0.95	0	0	0	0	0.97	0.9	2.54	contempt_12	North America	contempt	yes	female
87	0	0.98	1	1.7	4.25	0	0	0	0	0	0	1.1	0.13	0	0	0	1.16	1.62	2.57	contempt_12	North America	contempt	yes	female
88	0	0.98	1	1.75	4.44	0	0	0	0	0	0	1.1	0	0	0	0	1.95	1.77	2.48	contempt_12	North America	contempt	yes	female
89	0	0.98	1	1.67	4.42	0	0	0	0	0	0	1.15	0	0	0	0	2.05	1.95	2.16	contempt_12	North America	contempt	yes	female
90	0	0.98	1	1.83	4.42	0	0	0	0	0	0	1.04	0	0	0	0	2.06	1.65	2.26	contempt_12	North America	contempt	yes	female
91	0	0.98	1	1.97	4.22	0	0	0	0	0	0.18	1.24	0	0.06	0	0	2.52	1.36	2.32	contempt_12	North America	contempt	yes	female
92	0	0.98	1	1.8	3.81	0	0	0	0	0	0.2	1.11	0	0.13	0	0	2.44	1.13	2.26	contempt_12	North America	contempt	yes	female
93	0	0.98	1	1.92	3.77	0	0	0	0	0	0.25	1.18	0	0.22	0	0	2.56	1.04	2.28	contempt_12	North America	contempt	yes	female
94	0	0.98	1	1.49	3.53	0	0	0	0	0	0.31	1.13	0	0.45	0	0	2.54	0.76	2.23	contempt_12	North America	contempt	yes	female
95	0	0.98	1	1.65	3.64	0	0	0	0	0	0.12	1.17	0	0.6	0	0	2.56	1.28	2.19	contempt_12	North America	contempt	yes	female
96	0	0.98	1	1.03	3.59	0	0	0	0	0	0	1.04	0	0.06	0	0	2.69	1.89	2.04	contempt_12	North America	contempt	yes	female
97	0	0.98	1	1.16	3.61	0	0	0.02	0	0.06	0.47	1.47	0	0	0	0	2.72	1.79	2.09	contempt_12	North America	contempt	yes	female
98	0	0.98	1	1.28	3.59	0	0	0.32	0	0	0.58	1.78	0	0	0	0	3.06	1.89	2.17	contempt_12	North America	contempt	yes	female
99	0	0.98	1	1.3	3.36	0	0	0.67	0	0	0.53	1.89	0	0	0	0	3.2	1.76	2.2	contempt_12	North America	contempt	yes	female
100	0	0.98	1	1.09	3.17	0	0	0.82	0	0	0.62	2.27	0	0	0	0	3.31	0.89	2.22	contempt_12	North America	contempt	yes	female
101	0	0.98	1	1.25	3.33	0	0	0.72	0	0	0.55	2.46	0	0	0	0	3.33	1.61	2.28	contempt_12	North America	contempt	yes	female
102	0	0.98	1	1.52	3.54	0	0	0.57	0	0.03	0.44	2.32	0	0	0	0	3.02	1.69	2.33	contempt_12	North America	contempt	yes	female
103	0	0.98	1	1.34	3.48	0	0	0.43	0	0	0.64	1.96	0	0	0	0	3.07	1.72	2.33	contempt_12	North America	contempt	yes	female
104	0	0.98	1	1.26	3.54	0	0	0.17	0	0	0.39	1.43	0	0	0	0	2.73	1.31	2.15	contempt_12	North America	contempt	yes	female
105	0	0.98	1	1.32	3.4	0	0	0.17	0	0	0.36	1.4	0	0	0	0	2.47	1.45	2.22	contempt_12	North America	contempt	yes	female
106	0	0.98	1	1.16	3.09	0	0	0.02	0	0	0.19	1.1	0	0	0	0	2.27	1.47	2.3	contempt_12	North America	contempt	yes	female
107	0	0.98	1	1.28	3.21	0	0	0	0	0	0.35	0.89	0	0	0	0	2.35	1.6	2.35	contempt_12	North America	contempt	yes	female
108	0	0.98	1	1.21	3.14	0	0	0	0	0	0.45	0.87	0	0	0	0	2.38	1.6	2.32	contempt_12	North America	contempt	yes	female
109	0	0.98	1	1.34	3.19	0	0	0	0	0	0.1	0.74	0	0	0	0	2.18	1.57	2.28	contempt_12	North America	contempt	yes	female
110	0	0.98	1	1.39	3.36	0	0	0	0	0	0.27	0.57	0	0	0	0	1.61	1.36	2.35	contempt_12	North America	contempt	yes	female
111	0	0.98	1	1.19	3.22	0	0	0	0	0	0.08	0.58	0	0	0	0	1.17	0.78	2.28	contempt_12	North America	contempt	yes	female
112	0	0.98	1	1.44	3.51	0	0	0	0	0.08	0.15	0.68	0	0	0	0	1.44	1.22	2.21	contempt_12	North America	contempt	yes	female
113	0	0.98	1	1.44	3.51	0	0	0.08	0	0.2	0.2	1.12	0	0	0	0	2.16	1.04	2.05	contempt_12	North America	contempt	yes	female
114	0	0.98	1	1.17	3.36	0	0	0.4	0	0.01	0.34	1.5	0	0	0	0	2.76	1.79	1.97	contempt_12	North America	contempt	yes	female
115	0	0.98	1	1.42	3.45	0	0	0.24	0	0	0.29	1.31	0	0	0	0	2.63	1.72	2.05	contempt_12	North America	contempt	yes	female
116	0	0.98	1	1.26	3.43	0	0	0	0	0.04	0.25	1.02	0	0	0	0	2.23	1.21	2.16	contempt_12	North America	contempt	yes	female
117	0	0.98	1	1.62	3.56	0	0	0	0	0	0	0.98	0	0	0	0	1.65	1.13	2.26	contempt_12	North America	contempt	yes	female
118	0	0.98	1	1.59	3.39	0	0	0	0	0	0.07	0.93	0	0	0	0	1.45	0.48	2.3	contempt_12	North America	contempt	yes	female
119	0	0.98	1	1.56	3.37	0	0	0	0	0	0.21	0.82	0	0	0	0	1.87	1.37	2.15	contempt_12	North America	contempt	yes	female
120	0	0.98	1	1.57	3.18	0	0	0	0	0	0.31	0.95	0	0	0	0	1.99	0.62	2.05	contempt_12	North America	contempt	yes	female
121	0	0.98	1	1.5	3.21	0	0	0	0	0	0.56	0.87	0	0	0	0	2.14	0.62	2.09	contempt_12	North America	contempt	yes	female
122	0	0.98	1	1.31	2.86	0	0	0.07	0	0	0.42	0.89	0	0	0	0	2.15	0.88	2.15	contempt_12	North America	contempt	yes	female
123	0	0.98	1	1.31	2.71	0	0	0.13	0	0	0.62	0.79	0	0	0	0	2.01	1.18	2.34	contempt_12	North America	contempt	yes	female
124	0	0.98	1	1.37	2.85	0	0	0.12	0	0	0.44	0.74	0	0	0	0	1.7	1.18	2.45	contempt_12	North America	contempt	yes	female
125	0	0.98	1	1.36	2.89	0	0	0.1	0	0	0.46	0.62	0	0	0	0	1.69	1.12	2.62	contempt_12	North America	contempt	yes	female
126	0	0.98	1	1.24	2.7	0	0	0.03	0	0	0.35	0.63	0	0	0	0	1.59	0.99	2.58	contempt_12	North America	contempt	yes	female
127	0	0.98	1	1.28	2.73	0	0	0.01	0	0	0.27	0.63	0	0	0	0	1.7	0.95	2.54	contempt_12	North America	contempt	yes	female
128	0	0.98	1	1.34	2.83	0	0	0	0	0	0.16	0.66	0	0	0	0	1.62	1.26	2.56	contempt_12	North America	contempt	yes	female
129	0	0.98	1	1.22	2.83	0	0	0.04	0	0	0.1	0.59	0	0	0	0	1.46	0.83	2.67	contempt_12	North America	contempt	yes	female
130	0	0.98	1	1.14	2.81	0	0	0.03	0	0	0.06	0.59	0	0	0	0	1.47	0.71	2.62	contempt_12	North America	contempt	yes	female
131	0	0.98	1	1.11	2.7	0	0	0.09	0	0	0	0.52	0	0	0	0	1.47	0.9	2.61	contempt_12	North America	contempt	yes	female
132	0	0.98	1	1.16	2.81	0	0	0	0	0	0	0.41	0	0	0	0	1.11	0.56	2.64	contempt_12	North America	contempt	yes	female
133	0	0.98	1	1.32	2.94	0	0	0	0	0	0	0.46	0	0	0	0	1.08	0.6	2.63	contempt_12	North America	contempt	yes	female
134	0	0.98	1	1.29	2.84	0	0	0	0	0	0	0.49	0	0	0	0	1.28	1.38	2.57	contempt_12	North America	contempt	yes	female
135	0	0.98	1	1.35	3.05	0	0	0	0	0	0.01	0.4	0	0	0	0	1.51	1.49	2.31	contempt_12	North America	contempt	yes	female
136	0	0.98	1	1.2	2.9	0	0	0	0	0	0.32	0.53	0	0	0	0	1.85	1.37	2.37	contempt_12	North America	contempt	yes	female
137	0	0.98	1	1.67	3.08	0	0	0	0	0	0.61	0.67	0	0.06	0	0	2.36	1	2.38	contempt_12	North America	contempt	yes	female
138	0	0.98	1	1.53	3.03	0	0	0	0	0	0.74	0.6	0	0.11	0	0	2.25	0.85	2.31	contempt_12	North America	contempt	yes	female
139	0	0.98	1	1.45	2.91	0	0	0	0	0	0.64	0.62	0	0.08	0	0	2.13	1.08	2.44	contempt_12	North America	contempt	yes	female
140	0	0.98	1	1.47	2.88	0	0	0	0	0	0.58	0.58	0	0	0	0	2.02	0.74	2.51	contempt_12	North America	contempt	yes	female
141	0	0.98	1	1.33	2.82	0	0	0	0	0	0.46	0.5	0	0.19	0	0	1.71	0.95	2.5	contempt_12	North America	contempt	yes	female
142	0	0.98	1	1.27	2.81	0	0	0	0	0	0.18	0.4	0	0	0	0	1.65	1.68	2.43	contempt_12	North America	contempt	yes	female
143	0	0.98	1	1.21	2.75	0	0	0	0	0	0	0.26	0	0	0	0	1.61	1.28	2.43	contempt_12	North America	contempt	yes	female
144	0	0.98	1	1.45	3.03	0	0	0	0	0	0	0.42	0	0	0	0	1.41	0.93	2.47	contempt_12	North America	contempt	yes	female
145	0	0.98	1	1.35	2.96	0	0	0	0	0	0.13	0.5	0	0	0	0	1.27	0.96	2.72	contempt_12	North America	contempt	yes	female
146	0	0.98	1	1.46	2.94	0	0	0	0	0	0.09	0.49	0	0.07	0	0	1.3	0.85	2.71	contempt_12	North America	contempt	yes	female
147	0	0.98	1	1.32	2.74	0	0	0	0	0	0.35	0.61	0	0	0	0	1.6	1.08	2.58	contempt_12	North America	contempt	yes	female
148	0	0.98	1	1.59	2.78	0	0	0	0	0	0.35	0.7	0	0	0	0	2.02	1.15	2.58	contempt_12	North America	contempt	yes	female
149	0	0.98	1	1.42	2.82	0	0	0.01	0	0	0.37	0.72	0	0.05	0	0	1.98	1.18	2.6	contempt_12	North America	contempt	yes	female
150	0	0.98	1	1.5	2.96	0	0	0	0	0	0.32	0.68	0	0	0	0	2.16	1.13	2.31	contempt_12	North America	contempt	yes	female
1	0	0.98	1	0	1.05	0	0.04	0	0	0	0	0.78	0	0	0	0	1.4	1.59	0	contempt_13	North America	contempt	yes	female
2	0	0.98	1	0	0.99	0	0	0	0.04	0	0	0.94	0	0	0	0.11	1.64	1.69	0	contempt_13	North America	contempt	yes	female
3	0	0.98	1	0	1.11	0	0.01	0	0	0	0	0.99	0	0	0	0.12	1.73	1.79	0	contempt_13	North America	contempt	yes	female
4	0	0.98	1	0	0.96	0	0.09	0	0.22	0	0	0.93	0	0	0	0.09	1.74	1.58	0	contempt_13	North America	contempt	yes	female
5	0	0.98	1	0.04	1.29	0	0.7	0	0	0	0	1.02	0	0	0	0.02	1.7	1.43	0	contempt_13	North America	contempt	yes	female
6	0	0.98	1	0.2	1.38	0	0.5	0	0	0	0	1.12	0	0	0	0.1	1.14	1.44	0	contempt_13	North America	contempt	yes	female
7	0	0.98	1	0	1.18	0	0.4	0	0.02	0	0	1.21	0	0	0.26	0.24	0.87	1.42	0	contempt_13	North America	contempt	yes	female
8	0	0.98	1	0.06	1.28	0	0.3	0	0.01	0	0.06	1.19	0	0	0.36	0.34	0.99	1.41	0	contempt_13	North America	contempt	yes	female
9	0	0.98	1	0	1.46	0	0.42	0	0.21	0	0	1.16	0	0	0	0	1.55	1.66	0	contempt_13	North America	contempt	yes	female
10	0	0.98	1	0.22	1.26	0	0.29	0	0	0	0	1.25	0	0	0	0	1.94	1.67	0	contempt_13	North America	contempt	yes	female
11	0	0.98	1	0.3	1.36	0	0.27	0	0.14	0	0	1.13	0	0.06	0	0	2.18	1.77	0	contempt_13	North America	contempt	yes	female
12	0	0.98	1	0.34	1.31	0	0	0	0.33	0	0	1.06	0	0	0	0	2.09	1.72	0.6	contempt_13	North America	contempt	yes	female
13	0	0.98	1	0	1.27	0	0	0.15	1.63	0	0	1.19	0	0	0	0	1.97	2.04	2.19	contempt_13	North America	contempt	yes	female
14	0	0.98	1	0	1.31	0	0	0.36	1.4	0	0	1.24	0	0	0	0	1.98	1.86	3.02	contempt_13	North America	contempt	yes	female
15	0	0.98	1	0.12	1.22	0	0	0.39	1.76	0	0.02	1.28	0	0	0	0	2.01	1.57	3.07	contempt_13	North America	contempt	yes	female
16	0	0.98	1	0.14	1.45	0	0	0.25	2.52	0.07	0.2	1.28	0	0	0	0	2.01	1.85	3	contempt_13	North America	contempt	yes	female
17	0	0.98	1	0.46	1.48	0	0	0.25	2.55	0.05	0.32	1.42	0	0	0	0	1.99	1.39	3.09	contempt_13	North America	contempt	yes	female
18	0	0.98	1	0.34	1.53	0	0	0.31	2.16	0.28	0.24	1.31	0	0	0.01	0	1.75	1.69	3.3	contempt_13	North America	contempt	yes	female
19	0	0.98	1	0.11	1.48	0	0	0.65	1.79	0.43	0.24	1.15	0	0	0.17	0	1.43	1.31	3.5	contempt_13	North America	contempt	yes	female
20	0	0.98	1	0	1.59	0	0	0.34	1.38	0	0	1.2	0	0.11	0.58	0.07	1.32	1.27	4.02	contempt_13	North America	contempt	yes	female
21	0	0.98	1	0	1.77	0	0	0.2	1.26	0	0.54	1.42	0	0.11	1.03	0.12	1.4	1.82	4.32	contempt_13	North America	contempt	yes	female
22	0	0.98	1	0.09	1.59	0	0	0.1	1.07	0	0.47	1.41	0.04	0.22	1.19	0.2	1.42	1.77	4.12	contempt_13	North America	contempt	yes	female
23	0	0.98	1	0	1.51	0	0	0.13	0.66	0	0.62	1.54	0.04	0.27	1.26	0.3	1.51	1.86	4.13	contempt_13	North America	contempt	yes	female
24	0	0.98	1	0	1.52	0	0	0.16	0.51	0	0.5	1.55	0.05	0.31	1.35	0.11	1.43	1.67	4.24	contempt_13	North America	contempt	yes	female
25	0	0.98	1	0	1.68	0	0	0.12	0.68	0	0.56	1.53	0.13	0.2	1.22	0.14	1.48	1.83	4.51	contempt_13	North America	contempt	yes	female
26	0	0.98	1	0	1.9	0	0	0.05	0.02	0	0.44	1.53	0	0.37	1.08	0	1.7	1.61	4.46	contempt_13	North America	contempt	yes	female
27	0	0.98	1	0	2.21	0	0	0	0	0	0.43	1.29	0	0.12	0.02	0	2.59	2.24	4.65	contempt_13	North America	contempt	yes	female
28	0	0.98	1	0	2.2	0	0	0	0	0	0.05	1.19	0	0.18	0	0	2.81	2.69	4.48	contempt_13	North America	contempt	yes	female
29	0	0.98	1	0	2.45	0	0	0.11	0	0	0.14	1.52	0	0.15	0	0	3.09	2.52	4.69	contempt_13	North America	contempt	yes	female
30	0	0.98	1	0	2.1	0	0	0.28	0	0.14	0.3	1.58	0	0.13	0	0	3.15	2.31	4.68	contempt_13	North America	contempt	yes	female
31	0	0.98	1	0	1.73	0	0	0.31	0.41	0.15	0.28	1.74	0	0.11	0	0	2.95	2.44	4.48	contempt_13	North America	contempt	yes	female
32	0	0.98	1	0	1.78	0	0	0.35	0	0.1	0.4	1.94	0	0.16	0	0	2.78	1.98	4.9	contempt_13	North America	contempt	yes	female
33	0	0.98	1	0	1.42	0	0	0.41	0.03	0.14	0.51	1.95	0	0.24	0	0	2.56	1.7	4.86	contempt_13	North America	contempt	yes	female
34	0	0.98	1	0	1.54	0	0	0.41	0	0	0.41	2.07	0	0.32	0	0	2.38	1.63	4.95	contempt_13	North America	contempt	yes	female
35	0	0.98	1	0	1.62	0	0	0.39	0	0	0.56	2.06	0	0.26	0	0	2.43	1.78	5	contempt_13	North America	contempt	yes	female
36	0	0.98	1	0	1.55	0	0	0.37	0	0	0.44	2	0	0.3	0	0	2.37	1.78	4.96	contempt_13	North America	contempt	yes	female
37	0	0.98	1	0	1.52	0	0	0.33	0	0.01	0.61	1.89	0	0.32	0	0	2.39	1.56	5	contempt_13	North America	contempt	yes	female
38	0	0.98	1	0	1.42	0	0	0.37	0	0	0.67	1.97	0	0.41	0	0	2.37	1.51	5	contempt_13	North America	contempt	yes	female
39	0	0.98	1	0	1.45	0	0	0.31	0	0	0.63	1.9	0	0.34	0	0	2.34	1.72	5	contempt_13	North America	contempt	yes	female
40	0	0.98	1	0	1.51	0	0	0.36	0	0	0.67	1.93	0	0.35	0	0	2.42	1.7	5	contempt_13	North America	contempt	yes	female
41	0	0.98	1	0	1.58	0	0	0.3	0	0	0.45	2.04	0	0.31	0	0	2.45	1.65	5	contempt_13	North America	contempt	yes	female
42	0	0.98	1	0	2	0	0	0.22	0	0	0.55	2.02	0	0.27	0	0	2.6	1.89	5	contempt_13	North America	contempt	yes	female
43	0	0.98	1	0	2.14	0	0	0.23	0	0	0.59	2.06	0	0.2	0	0	2.69	1.63	5	contempt_13	North America	contempt	yes	female
44	0	0.93	1	0	1.88	0	0	0.29	0	0	0.58	2.04	0	0.41	0	0	2.4	1.53	5	contempt_13	North America	contempt	yes	female
45	0	0.93	1	0	1.71	0	0	0.26	0	0	0.46	1.93	0	0.25	0	0	2.31	1.39	5	contempt_13	North America	contempt	yes	female
46	0	0.93	1	0	1.87	0	0	0.3	0	0	0.67	1.97	0	0.26	0	0	2.23	1.28	5	contempt_13	North America	contempt	yes	female
47	0	0.93	1	0	2.06	0	0	0.31	0	0	0.66	1.99	0	0.06	0	0	2.2	1.17	5	contempt_13	North America	contempt	yes	female
48	0	0.98	1	0	2.05	0	0	0.11	0	0	0.69	2.03	0	0.06	0	0	2.16	1.19	5	contempt_13	North America	contempt	yes	female
49	0	0.98	1	0	2.22	0	0	0.1	0	0	0.75	2.04	0	0.04	0	0	2.1	1.35	5	contempt_13	North America	contempt	yes	female
50	0	0.93	1	0	2.26	0	0	0.17	0	0	0.65	1.94	0	0.08	0	0	1.93	1.34	5	contempt_13	North America	contempt	yes	female
51	0	0.93	1	0	2.31	0	0	0.08	0	0	0.63	1.95	0	0.15	0	0	1.74	1.29	5	contempt_13	North America	contempt	yes	female
52	0	0.93	1	0	2.33	0	0	0.05	0	0	0.54	1.86	0	0.15	0	0	1.67	1.27	5	contempt_13	North America	contempt	yes	female
53	0	0.93	1	0	2.3	0	0	0.09	0	0	0.67	1.93	0	0.17	0	0	1.69	1.34	5	contempt_13	North America	contempt	yes	female
54	0	0.93	1	0	2.22	0	0	0.04	0	0	0.48	1.75	0	0.07	0	0	1.34	1.02	5	contempt_13	North America	contempt	yes	female
55	0	0.93	1	0	2.04	0	0	0	0	0	0.17	1.68	0	0	0	0	1.18	0.76	5	contempt_13	North America	contempt	yes	female
56	0	0.98	1	0	2.14	0	0	0	0	0	0.06	1.65	0	0	0	0	1.03	0.74	5	contempt_13	North America	contempt	yes	female
57	0	0.93	1	0	2.03	0	0	0	0	0	0	1.57	0	0	0	0	0.74	0.63	5	contempt_13	North America	contempt	yes	female
58	0	0.93	1	0	2.19	0	0	0	0	0	0	1.59	0	0	0.07	0	0.52	0.37	5	contempt_13	North America	contempt	yes	female
59	0	0.93	1	0	2.04	0	0	0.13	0	0	0.13	1.85	0.84	0	0.62	0	0.37	0.61	5	contempt_13	North America	contempt	yes	female
60	0	0.98	1	0	2.56	0	0	0.05	0	0	0.15	2.05	0.31	0	0.95	0	0.45	0.29	5	contempt_13	North America	contempt	yes	female
61	0	0.98	1	0	2.57	0	0	0.26	0	0	0.35	1.94	0.34	0	1.2	0.02	0.49	0	5	contempt_13	North America	contempt	yes	female
62	0	0.98	1	0	2.4	0	0	0.23	0	0	0.35	1.92	0.43	0	1.22	0	0.44	0	5	contempt_13	North America	contempt	yes	female
63	0	0.98	1	0	2.43	0	0	0.19	0	0	0.02	1.91	0.25	0.08	1.12	0.05	0.36	0	4.93	contempt_13	North America	contempt	yes	female
64	0	0.98	1	0	1.68	0	0	0.3	0	0.17	0.16	1.82	0.56	0	1.07	0.12	0.51	0.08	4.62	contempt_13	North America	contempt	yes	female
65	0	0.98	1	0	1.41	0	0	0.16	0.43	0.26	0.15	1.62	0.62	0.01	1.09	0.05	0.31	0.18	3.75	contempt_13	North America	contempt	yes	female
66	0	0.98	1	0	1.13	0	0	0.21	0.52	0.15	0.09	1.62	0.76	0	1.23	0.03	0.25	0.34	3.02	contempt_13	North America	contempt	yes	female
67	0	0.98	1	0	1.1	0	0	0.1	0.36	0.15	0.1	1.55	0.54	0	1.29	0.06	0.37	0.5	2.45	contempt_13	North America	contempt	yes	female
68	0	0.98	1	0	1.13	0	0	0	0	0	0	1.6	0.42	0	0.9	0.15	0.29	0.58	1.99	contempt_13	North America	contempt	yes	female
69	0	0.98	1	0	0.96	0	0	0	0.06	0	0	1.41	0.46	0	1.13	0.2	0.32	0.31	1.49	contempt_13	North America	contempt	yes	female
70	0	0.98	1	0	1.09	0	0	0	0	0	0	1.31	0.3	0	1.17	0.06	0.17	0.54	1.32	contempt_13	North America	contempt	yes	female
71	0	0.98	1	0	1.28	0	0	0	0	0	0	1.32	0.21	0	0.95	0	0.13	0.14	0.84	contempt_13	North America	contempt	yes	female
72	0	0.98	1	0	1.19	0	0	0	0	0	0	1.21	0.35	0	1.02	0.2	0.02	0.28	0.31	contempt_13	North America	contempt	yes	female
73	0	0.98	1	0	1.24	0	0	0	0	0	0.05	1.25	0.34	0	1.01	0.26	0	0.37	0.12	contempt_13	North America	contempt	yes	female
74	0	0.98	1	0	1.01	0	0	0	0	0	0.04	1.32	0.26	0	0.93	0.25	0.08	0.14	0.08	contempt_13	North America	contempt	yes	female
75	0	0.98	1	0	1.21	0	0	0	0	0	0	1.3	0.51	0	1.01	0.03	0.01	0.35	0.02	contempt_13	North America	contempt	yes	female
76	0	0.98	1	0	1.25	0	0	0	0	0	0	1.25	0.46	0	0.79	0.06	0.01	0	0	contempt_13	North America	contempt	yes	female
77	0	0.98	1	0	1.24	0	0	0	0	0	0	1.2	0.4	0	0.77	0.3	0	0.25	0	contempt_13	North America	contempt	yes	female
78	0	0.98	1	0	1.19	0	0	0	0	0	0	1.18	0.33	0	0.85	0.26	0	0.13	0.01	contempt_13	North America	contempt	yes	female
79	0	0.98	1	0	1.25	0	0.05	0	0	0	0	1.22	0.27	0	0.79	0.19	0	0.32	0	contempt_13	North America	contempt	yes	female
80	0	0.98	1	0	1.03	0	0	0	0	0	0	1.25	0.29	0	0.82	0.22	0.02	0.04	0	contempt_13	North America	contempt	yes	female
81	0	0.98	1	0	1.29	0	0	0	0	0	0	1.14	0.26	0	0.99	0.08	0	0.38	0	contempt_13	North America	contempt	yes	female
82	0	0.98	1	0	1.05	0	0	0	0	0	0	1.26	0	0	0.75	0.18	0.18	0.17	0	contempt_13	North America	contempt	yes	female
83	0	0.98	1	0	1.25	0	0.06	0	0	0	0	1.17	0.3	0	1.05	0.01	0.03	0.19	0	contempt_13	North America	contempt	yes	female
84	0	0.98	1	0	1.19	0	0	0	0	0	0	1.1	0.38	0	0.83	0.18	0	0.59	0	contempt_13	North America	contempt	yes	female
85	0	0.98	1	0	1.14	0	0.1	0	0	0	0	1.13	0.53	0	0.81	0.1	0	0.4	0	contempt_13	North America	contempt	yes	female
86	0	0.98	1	0	1.16	0	0	0	0	0	0	1.29	0.21	0	0.74	0.16	0.04	0.08	0	contempt_13	North America	contempt	yes	female
87	0	0.98	1	0.02	1.41	0	0.41	0	0	0	0	1.08	0.4	0	0.82	0.06	0	0.06	0	contempt_13	North America	contempt	yes	female
88	0	0.98	1	0	1.46	0	0.63	0	0	0	0	1.09	0.46	0	0.73	0.17	0	0.3	0	contempt_13	North America	contempt	yes	female
89	0	0.98	1	0	1.23	0	0.35	0	0	0	0	1.06	0.3	0	0.74	0.19	0	0.25	0	contempt_13	North America	contempt	yes	female
90	0	0.98	1	0	1.28	0	0.23	0	0	0	0	1.14	0.3	0	0.72	0.25	0.04	0.02	0	contempt_13	North America	contempt	yes	female
91	0	0.98	1	0	1.21	0	0.18	0	0	0	0	1.22	0.03	0	0.83	0.09	0.13	0.19	0	contempt_13	North America	contempt	yes	female
92	0	0.98	1	0.18	1.31	0	0.39	0	0	0.04	0	1.03	0.16	0	0.48	0.05	0.23	0	0	contempt_13	North America	contempt	yes	female
93	0	0.98	1	0.24	1.29	0	0.08	0	0	0.18	0.35	1.31	0	0	0	0	1.74	0.5	0	contempt_13	North America	contempt	yes	female
94	0	0.98	1	0.16	1.36	0	0.07	0	0	0.19	0.36	1.41	0	0	0	0	2.25	0.97	0	contempt_13	North America	contempt	yes	female
95	0	0.98	1	0.37	1.56	0	0.2	0	0	0.22	0.48	1.6	0	0	0	0	2.26	0.73	0	contempt_13	North America	contempt	yes	female
96	0	0.98	1	0.06	1.09	0	0	0.11	0	0.43	0.58	1.75	0	0	0	0	2.18	0.33	0.95	contempt_13	North America	contempt	yes	female
97	0	0.98	1	0	1.5	0	0	0.57	0.56	0.63	0.65	1.88	0	0	0	0	2.17	0.67	3.87	contempt_13	North America	contempt	yes	female
98	0	0.98	1	0	1.33	0	0	0.6	0.9	0.64	0.53	1.83	0	0	0	0	2	0.4	3.86	contempt_13	North America	contempt	yes	female
99	0	0.98	1	0	0.84	0	0	0.54	0.85	0.62	0.54	1.82	0	0	0	0	2	0.64	2.62	contempt_13	North America	contempt	yes	female
100	0	0.98	1	0	1.15	0	0	0.16	0.34	0	0.33	1.77	0	0.75	0	0	1.89	1.23	1.85	contempt_13	North America	contempt	yes	female
101	0	0.93	1	0	1.21	0	0	0.11	0.41	0.06	0.15	1.44	0	0.96	0	0	2.11	1.89	1.02	contempt_13	North America	contempt	yes	female
102	0	0.98	1	0	1.23	0	0	0.09	0	0.12	0.43	1.39	0.84	0.82	0	0	2.39	2.26	0.68	contempt_13	North America	contempt	yes	female
103	0	0.98	1	0	1.41	0	0	0.35	0.25	0.13	0.71	1.84	0.33	0.37	0	0	2.67	2.05	0.37	contempt_13	North America	contempt	yes	female
104	0	0.98	1	0.05	1.14	0	0	0.34	0	0.16	0.48	2.01	0.15	0	0	0	2.69	1.53	0.14	contempt_13	North America	contempt	yes	female
105	0	0.98	1	0.02	0.96	0	0	0.32	0	0	0.65	2.13	0.08	0	0	0	2.61	1.08	0.15	contempt_13	North America	contempt	yes	female
106	0	0.98	1	0.12	0.85	0	0	0.38	0	0.02	0.58	2.1	0.23	0	0	0	2.32	1.1	0	contempt_13	North America	contempt	yes	female
107	0	0.98	1	0.16	0.75	0	0.18	0.36	0	0.07	0.6	2.02	0.27	0	0	0	2.16	0.68	0	contempt_13	North America	contempt	yes	female
108	0	0.98	1	0.03	0.66	0	0.14	0.26	0	0	0.65	1.94	0.2	0	0	0	2.1	0.84	0	contempt_13	North America	contempt	yes	female
109	0	0.98	1	0	0.7	0	0.29	0.23	0	0	0.69	1.95	0.12	0	0	0	2.07	0.97	0	contempt_13	North America	contempt	yes	female
110	0	0.98	1	0	0.77	0	0.27	0.2	0	0	0.72	1.95	0.19	0	0	0	2.2	1.16	0	contempt_13	North America	contempt	yes	female
111	0	0.98	1	0	0.74	0	0.3	0.2	0	0	0.6	1.95	0.12	0	0	0	2.23	0.97	0	contempt_13	North America	contempt	yes	female
112	0	0.98	1	0	0.91	0	0.51	0.12	0	0	0.52	1.87	0.11	0	0	0	2	0.79	0	contempt_13	North America	contempt	yes	female
113	0	0.98	1	0.01	1.05	0	0.35	0	0	0	0.16	1.63	0.45	0	0.04	0	1.41	0.49	0	contempt_13	North America	contempt	yes	female
114	0	0.98	1	0	1.11	0	0.88	0	0	0	0	1.36	0.56	0	0.48	0	0.62	0.18	0	contempt_13	North America	contempt	yes	female
115	0	0.98	1	0.11	1.15	0	0.62	0	0	0	0	1.34	0.72	0	0.95	0.31	0.25	0.02	0	contempt_13	North America	contempt	yes	female
116	0	0.98	1	0	1.1	0	0.76	0	0	0	0	1.32	0.79	0	0.94	0.25	0.22	0	0	contempt_13	North America	contempt	yes	female
117	0	0.98	1	0.02	1.19	0	1.05	0	0	0	0.06	1.36	0.57	0	1.03	0.24	0.18	0	0	contempt_13	North America	contempt	yes	female
118	0	0.98	1	0.17	1.1	0	1.18	0	0	0	0	1.44	0.52	0	0.94	0.24	0.19	0	0	contempt_13	North America	contempt	yes	female
119	0	0.98	1	0.3	1.19	0	1.36	0	0	0	0	1.39	0.68	0	1.08	0.33	0.19	0	0	contempt_13	North America	contempt	yes	female
120	0	0.98	1	0.24	1.29	0	1.41	0	0	0	0.03	1.46	0.68	0	0.95	0.33	0.2	0	0	contempt_13	North America	contempt	yes	female
121	0	0.98	1	0.19	1.25	0	1.45	0	0	0	0.07	1.45	0.56	0	1.06	0.27	0.17	0	0	contempt_13	North America	contempt	yes	female
122	0	0.98	1	0.21	1.23	0	1.16	0	0	0	0.11	1.46	0.53	0	0.97	0.29	0.17	0	0	contempt_13	North America	contempt	yes	female
123	0	0.98	1	0.19	1.32	0	1.35	0	0	0	0.22	1.44	0.58	0	0.98	0.31	0.14	0	0	contempt_13	North America	contempt	yes	female
124	0	0.98	1	0.08	1.24	0	1.36	0	0	0	0.15	1.44	0.5	0	1.04	0.31	0.14	0	0	contempt_13	North America	contempt	yes	female
125	0	0.98	1	0.21	1.34	0	1.51	0	0	0	0.14	1.44	0.61	0	1.05	0.38	0.17	0	0	contempt_13	North America	contempt	yes	female
126	0	0.98	1	0.19	1.29	0	1.57	0	0	0	0.24	1.44	0.78	0	1.17	0.37	0.12	0	0	contempt_13	North America	contempt	yes	female
127	0	0.98	1	0.14	1.26	0	1.31	0	0	0	0.22	1.38	0.57	0	1.17	0.37	0.11	0	0	contempt_13	North America	contempt	yes	female
128	0	0.98	1	0.13	1.34	0	1.55	0	0	0	0.23	1.43	0.42	0	1.26	0.31	0.13	0	0	contempt_13	North America	contempt	yes	female
129	0	0.98	1	0.13	1.33	0	1.56	0	0	0	0.18	1.44	0.66	0	1.2	0.19	0.09	0	0	contempt_13	North America	contempt	yes	female
130	0	0.98	1	0	1.17	0	1.5	0	0	0	0.14	1.42	0.47	0	1.16	0.22	0.02	0	0	contempt_13	North America	contempt	yes	female
131	0	0.98	1	0.18	1.26	0	1.35	0	0	0	0.18	1.42	0.51	0	1.06	0.18	0.06	0	0	contempt_13	North America	contempt	yes	female
132	0	0.98	1	0.01	1.29	0	1.63	0	0	0	0.25	1.34	0.59	0	1.21	0.22	0.06	0	0	contempt_13	North America	contempt	yes	female
133	0	0.98	1	0.11	1.35	0	1.88	0	0	0	0.36	1.38	0.64	0	1.3	0.25	0.07	0	0	contempt_13	North America	contempt	yes	female
134	0	0.98	1	0.2	1.45	0	1.87	0	0	0	0.23	1.3	0.62	0	1.31	0.25	0.08	0	0	contempt_13	North America	contempt	yes	female
135	0	0.98	1	0.16	1.58	0	1.88	0	0	0	0.18	1.23	0.57	0	1.23	0.22	0.07	0	0	contempt_13	North America	contempt	yes	female
136	0	0.98	1	0	1.53	0	1.85	0	0	0	0.19	1.28	0.43	0	1.25	0.24	0.07	0	0	contempt_13	North America	contempt	yes	female
137	0	0.98	1	0.26	1.57	0	1.7	0	0	0	0.13	1.27	0.44	0	1.22	0.27	0.03	0	0	contempt_13	North America	contempt	yes	female
138	0	0.98	1	0.5	1.75	0	1.31	0	0	0	0.25	1.21	0.39	0	0.97	0.07	0.13	0.1	0	contempt_13	North America	contempt	yes	female
139	0	0.98	1	0.69	1.84	0	1.62	0	0	0.01	0	0.41	0	0.07	0.46	0	0.56	0.02	0	contempt_13	North America	contempt	yes	female
140	0	0.98	1	0.81	2.11	0	1.72	0	0	0.02	0.01	0.06	0	0.16	0.21	0	1.48	1.08	0	contempt_13	North America	contempt	yes	female
141	0	0.98	1	0.94	2.23	0	1.19	0	0	0.02	0	0	0	0.31	0.29	0	1.38	1.24	0	contempt_13	North America	contempt	yes	female
142	0	0.98	1	0.93	2.06	0	0	0	0.06	0.39	0.08	0	0	0.39	0.44	0	1.69	1.9	1.2	contempt_13	North America	contempt	yes	female
143	0	0.98	1	0.65	2.61	0	0	0	1.01	0.77	0.2	0.12	0	0.33	0.55	0	1.75	2.03	3.71	contempt_13	North America	contempt	yes	female
144	0	0.98	1	0.83	2.48	0	0	0	0.76	0.82	0.14	0.09	0	0.49	0.49	0	1.6	1.78	3.67	contempt_13	North America	contempt	yes	female
145	0	0.98	1	0.75	1.96	0	0	0	1.82	0.79	0.01	0.08	0	0.37	0.47	0	1.65	1.98	2.22	contempt_13	North America	contempt	yes	female
146	0	0.98	1	0.68	1.83	0	0	0	1.03	0.45	0.08	0.21	0	0.34	0.52	0	1.68	2.15	1.31	contempt_13	North America	contempt	yes	female
147	0	0.98	1	0.72	1.57	0	0.36	0	0.29	0.34	0	0.18	0	0.18	0.54	0	1.25	2.08	0.73	contempt_13	North America	contempt	yes	female
148	0	0.98	1	0.86	1.74	0	0.64	0	0.08	0.22	0	0.24	0	0	0.54	0.03	1.03	1.83	0.43	contempt_13	North America	contempt	yes	female
149	0	0.98	1	0.72	1.66	0	0.57	0	0.01	0.03	0	0.48	0	0	0.42	0	1.1	1.71	0.34	contempt_13	North America	contempt	yes	female
150	0	0.98	1	0.57	1.71	0	0.36	0	0.24	0	0.04	0.61	0	0	0.08	0	1.45	1.83	0.13	contempt_13	North America	contempt	yes	female
151	0	0.98	1	0.39	1.85	0	0.72	0	0	0.42	0.92	1.12	0	0.12	0	0	2.83	1.6	0	contempt_13	North America	contempt	yes	female
1	0	0.98	1	1.54	4.11	0	0	0.36	0.53	0.23	0.82	1.92	0.35	0	0	0	3.3	1.73	2.79	contempt_14	North America	contempt	yes	female
2	0	0.98	1	1.79	3.97	0	0	0.31	0.42	0.15	0.59	2.06	0	0	0	0	3.03	1.37	1.91	contempt_14	North America	contempt	yes	female
3	0	0.98	1	1.19	3.39	0	0	0.13	0.3	0	0	1.77	0	0	0	0	2	0.78	1.46	contempt_14	North America	contempt	yes	female
4	0	0.98	1	1.34	3.27	0	0	0	0.29	0	0.04	1.64	0.01	0	0.2	0	0.42	0.26	1.03	contempt_14	North America	contempt	yes	female
5	0	0.98	1	1.28	3.19	0	0	0.03	0.18	0	0.58	1.61	0.63	0	1.4	0	0.3	0.31	0.9	contempt_14	North America	contempt	yes	female
6	0	0.98	1	1.13	3.05	0	0.24	0.09	0.2	0	0.7	1.63	0.34	0	1.91	0	0.25	0	0.78	contempt_14	North America	contempt	yes	female
7	0	0.98	1	1.24	3.25	0	0.74	0.19	0.23	0	0.51	1.85	0.13	0	1.81	0	0.6	0	0.53	contempt_14	North America	contempt	yes	female
8	0	0.98	1	1.27	3.45	0	1.2	0.28	0.24	0	0.69	1.97	0.07	0	1.86	0	0.44	0.15	0.22	contempt_14	North America	contempt	yes	female
9	0	0.98	1	1.31	3.39	0	1.22	0.29	0.54	0	0.4	1.87	0.26	0	2.06	0	0.37	0.31	0.08	contempt_14	North America	contempt	yes	female
10	0	0.98	1	1.44	3.33	0	1.15	0.21	0.41	0	0.2	1.91	0.38	0.06	1.68	0	0.44	0.47	0	contempt_14	North America	contempt	yes	female
11	0	0.98	1	1.47	3.33	0	0.9	0.13	0.7	0	0.2	1.95	0.4	0	1.9	0.09	0.45	0.59	0	contempt_14	North America	contempt	yes	female
12	0	0.98	1	1.2	3.09	0	0.88	0.24	0.65	0	0.12	1.9	0.58	0	1.76	0	0.35	0.25	0	contempt_14	North America	contempt	yes	female
13	0	0.98	1	1.19	3.01	0	0.97	0.22	0.72	0	0.28	1.73	0.48	0	1.64	0.03	0.21	0.34	0	contempt_14	North America	contempt	yes	female
14	0	0.98	1	1.21	3.12	0	0.98	0.14	0.78	0	0.33	1.8	0.47	0	1.46	0	0.32	0.19	0	contempt_14	North America	contempt	yes	female
15	0	0.98	1	0.95	3.07	0	1.05	0.16	0.56	0	0.3	1.71	0.62	0	1.71	0	0.31	0.31	0	contempt_14	North America	contempt	yes	female
16	0	0.98	1	1.15	3.07	0	1.09	0.16	0.76	0	0.28	1.67	0.48	0	1.73	0	0.25	0.68	0	contempt_14	North America	contempt	yes	female
17	0	0.98	1	1.22	3.11	0	1.07	0.14	0.91	0	0.27	1.56	0.58	0.08	1.83	0	0.2	0.4	0	contempt_14	North America	contempt	yes	female
18	0	0.98	1	1.35	3.14	0	1.24	0.07	0.62	0	0.45	1.48	0.41	0.2	1.59	0	0.44	0.8	0	contempt_14	North America	contempt	yes	female
19	0	0.98	1	1.48	3.27	0	1.05	0	0.33	0	0.69	1.29	0	0.03	0.94	0	0.75	1.06	0	contempt_14	North America	contempt	yes	female
20	0	0.98	1	1.93	3.38	0	0.32	0	0	0	0.79	1.09	0	0.16	0.19	0	1.56	0.17	0	contempt_14	North America	contempt	yes	female
21	0	0.98	1	1.78	2.85	0	0.66	0	0	0	0.65	0.77	0	0.36	0.45	0	1.71	0.95	0	contempt_14	North America	contempt	yes	female
22	0	0.98	1	1.1	2.38	0	0.83	0	0	0	0.9	0.7	0	0.3	0.46	0.18	1.65	1.31	0	contempt_14	North America	contempt	yes	female
23	0	0.98	1	1.31	2.39	0	0.88	0	0	0	1.39	0.85	0	0.18	0.64	0	1.23	1.17	0	contempt_14	North America	contempt	yes	female
24	0	0.98	1	1.45	2.68	0	1.03	0	0	0	1.62	1.09	0	0.06	0.57	0	1.32	1.21	0	contempt_14	North America	contempt	yes	female
25	0	0.98	1	1.52	2.78	0	1.15	0	0	0	1.44	1.04	0	0.17	0.44	0	1.38	1.01	0	contempt_14	North America	contempt	yes	female
26	0	0.98	1	1.57	2.89	0	1.24	0	0	0	1.43	1.13	0	0.01	0.41	0.02	1.62	0.84	0	contempt_14	North America	contempt	yes	female
27	0	0.98	1	1.49	2.9	0	1.18	0	0	0	1.22	1.16	0	0	0.36	0	1.35	0.99	0	contempt_14	North America	contempt	yes	female
28	0	0.98	1	1.71	3.12	0	1.63	0	0	0	0.89	1.02	0	0	0.6	0	0.96	0.7	0	contempt_14	North America	contempt	yes	female
29	0	0.98	1	1.75	3.12	0	1.69	0	0	0	0.87	1.05	0	0	0.49	0.1	1.44	1.3	0	contempt_14	North America	contempt	yes	female
30	0	0.98	1	1.66	3.05	0	1.74	0	0	0	1.03	1.04	0	0	0.18	0	1.78	1.41	0	contempt_14	North America	contempt	yes	female
31	0	0.98	1	1.67	3.17	0	1.83	0	0	0	0.95	1.02	0	0	0.02	0	1.92	1.31	0	contempt_14	North America	contempt	yes	female
32	0	0.98	1	1.79	3.22	0	2.03	0	0	0	0.85	0.97	0	0	0	0	1.99	1.38	0	contempt_14	North America	contempt	yes	female
33	0	0.98	1	1.64	3.43	0	2.39	0	0	0	0.67	1.08	0	0	0	0	1.59	0.96	0	contempt_14	North America	contempt	yes	female
34	0	0.98	1	1.62	3.27	0	2.03	0	0	0	0.31	1.03	0.05	0	0.65	0	0.32	0.44	0	contempt_14	North America	contempt	yes	female
35	0	0.98	1	1.62	3.15	0	1.81	0	0	0	0.3	1.29	0.41	0	0.68	0.24	0.06	0.34	0	contempt_14	North America	contempt	yes	female
36	0	0.98	1	1.64	3.07	0	2.09	0	0	0	0.28	1.52	0.09	0	0.75	0.43	0.04	0.31	0	contempt_14	North America	contempt	yes	female
37	0	0.98	1	1.54	2.98	0	1.81	0	0	0	0.2	1.57	0.07	0	0.78	0.45	0.06	0.06	0	contempt_14	North America	contempt	yes	female
38	0	0.98	1	1.45	2.99	0	2.03	0	0	0	0.23	1.61	0.28	0	0.7	0.39	0.13	0	0	contempt_14	North America	contempt	yes	female
39	0	0.98	1	1.44	2.95	0	1.95	0	0	0	0.21	1.55	0.4	0	0.82	0.33	0.07	0	0	contempt_14	North America	contempt	yes	female
40	0	0.98	1	1.42	2.95	0	1.76	0	0	0	0.23	1.7	0.43	0	0.75	0.28	0.07	0.02	0	contempt_14	North America	contempt	yes	female
41	0	0.98	1	1.36	2.97	0	1.62	0	0	0	0.09	1.71	0.59	0	0.78	0.29	0.05	0	0	contempt_14	North America	contempt	yes	female
42	0	0.98	1	1.64	3.14	0	2.03	0	0	0	0.19	1.66	0.21	0	0.75	0.37	0	0	0	contempt_14	North America	contempt	yes	female
43	0	0.98	1	1.5	3.16	0	2.17	0.03	0	0	0.16	1.65	0.35	0	0.6	0.37	0.07	0	0	contempt_14	North America	contempt	yes	female
44	0	0.82	1	1.22	0.03	1.78	0	0.51	0.27	0	0	0.63	0.07	0	0.53	0.36	0.09	1.35	1.8	contempt_14	North America	contempt	yes	female
45	0	0.93	1	0	0	2.15	0	0.15	0.49	0.35	0.22	0	0	0	0.29	0.45	0.92	1.62	1.05	contempt_14	North America	contempt	yes	female
46	0	0.98	1	0	0	2.38	0	0	0.92	1.52	1.24	0	0	0.14	0.27	0.02	2.05	2.1	0.88	contempt_14	North America	contempt	yes	female
47	0	0.98	1	0	0	2.33	0	0	0.85	1.91	1.25	0	0.24	0.41	0.53	0.26	2.14	2.05	1.01	contempt_14	North America	contempt	yes	female
48	0	0.98	1	0	0	2.22	0	0	0.75	1.68	1.24	0	0	0.78	0.52	0.18	2.36	2.08	1.35	contempt_14	North America	contempt	yes	female
49	0	0.93	1	0	0	2.14	0	0.05	0.69	1.59	1.48	0	0.09	0.98	0.73	0.12	2.61	2.24	1.58	contempt_14	North America	contempt	yes	female
50	0	0.93	1	0	0	2.02	0	0.32	0.6	1.64	1.55	0	0.35	1.07	0.87	0.09	2.58	2.29	1.8	contempt_14	North America	contempt	yes	female
51	0	0.93	1	0	0	1.63	0	0.33	0.45	1.41	1.25	0.08	0.21	1.3	1.24	0.4	1.72	1.75	1.68	contempt_14	North America	contempt	yes	female
52	0	0.98	1	0	0	1.7	0	0.33	0.24	1.33	1.37	0.09	0.34	1.27	1.23	0.64	1.86	1.77	1.9	contempt_14	North America	contempt	yes	female
53	0	0.98	1	0	0	1.98	0	0.33	0.44	1.55	1.36	0.03	0	1.2	0.52	0.3	2.67	2.25	1.99	contempt_14	North America	contempt	yes	female
54	0	0.93	1	0	0	2.5	0	0.62	0.86	1.93	1.44	0.06	0	1.15	0.44	0.12	3	2.64	3.05	contempt_14	North America	contempt	yes	female
55	0	0.93	1	0	0	2.07	0	0.4	0.54	1.63	1.12	0.05	0	1.11	0.32	0	3.11	2.78	3.55	contempt_14	North America	contempt	yes	female
56	0	0.93	1	0	0	1.71	0	0.27	0.79	1.3	0.99	0.03	0	1.07	0.19	0.06	3.01	2.5	3.73	contempt_14	North America	contempt	yes	female
57	0	0.93	1	0	0	1.31	0	0.11	1.13	0.72	0.98	0	0	0.95	0.01	0	2.67	2.6	3.17	contempt_14	North America	contempt	yes	female
58	0	0.98	1	0.15	0	0.75	0	0	0.83	0.49	0.72	0	0	0.76	0	0	2.59	2.03	3.19	contempt_14	North America	contempt	yes	female
59	0	0.98	1	0.31	0.94	0.34	0	0	0.24	0.57	0.61	0	0	0.45	0	0	2.91	2.52	4.29	contempt_14	North America	contempt	yes	female
60	0	0.93	1	0.76	3.81	0	0	0	0	0.19	0.17	0.2	0	0.09	0	0	3.42	2.59	4.63	contempt_14	North America	contempt	yes	female
61	0	0.98	1	1.11	4.11	0	0	0	0.08	0.09	0	0.23	0	0.04	0	0	3.61	2.38	4.25	contempt_14	North America	contempt	yes	female
1	0	0.98	1	0.53	3.5	0	0	0	0	0.02	0	0.7	0	0	0	0	3.83	2.69	2.46	contempt_15	North America	contempt	yes	female
2	0	0.98	1	0.63	3.58	0	0	0	0	0	0	0.7	0	0	0	0	3.97	2.88	2.37	contempt_15	North America	contempt	yes	female
3	0	0.98	1	0.59	3.4	0	0	0	0	0.13	0	0.74	0	0	0	0	4.1	2.83	2.41	contempt_15	North America	contempt	yes	female
4	0	0.98	1	0.51	3.6	0	0	0	0	0	0	0.58	0	0	0	0	3.7	2.59	2.74	contempt_15	North America	contempt	yes	female
5	0	0.98	1	0.78	3.76	0	0	0	0	0.09	0	0.65	0	0.16	0	0	3.12	2.08	2.85	contempt_15	North America	contempt	yes	female
6	0	0.98	1	0.85	3.93	0	0	0	0	0	0	0.69	0	0.21	0	0	2.36	1.45	2.89	contempt_15	North America	contempt	yes	female
7	0	0.98	1	0.84	3.86	0	0	0	0	0	0	0.53	0	0.23	0	0	2.26	1.1	2.76	contempt_15	North America	contempt	yes	female
8	0	0.98	1	0.92	3.98	0	0	0	0	0	0	0.54	0	0.2	0.05	0	2.44	1.29	2.79	contempt_15	North America	contempt	yes	female
9	0	0.98	1	0.94	3.9	0	0	0	0	0	0	0.58	0	0.22	0.01	0	2.42	1.55	2.48	contempt_15	North America	contempt	yes	female
10	0	0.98	1	1	3.85	0	0	0	0	0	0	0.58	0	0.14	0	0	2.23	1.58	2.37	contempt_15	North America	contempt	yes	female
11	0	0.98	1	0.88	3.84	0	0	0	0	0	0	0.5	0	0.22	0.03	0	2.09	1.33	2.39	contempt_15	North America	contempt	yes	female
12	0	0.98	1	0.96	3.77	0	0	0	0	0	0	0.41	0	0.28	0.2	0	1.92	1.31	2.55	contempt_15	North America	contempt	yes	female
13	0	0.98	1	1.03	3.84	0	0	0	0	0	0	0.37	0	0.21	0.07	0	2.03	1.39	2.5	contempt_15	North America	contempt	yes	female
14	0	0.98	1	1.12	3.73	0	0	0	0	0	0	0.45	0	0.13	0.05	0	2.15	1.45	2.47	contempt_15	North America	contempt	yes	female
15	0	0.98	1	0.97	3.7	0	0	0	0	0.04	0.04	0.58	0	0.33	0	0	2.58	1.53	2.11	contempt_15	North America	contempt	yes	female
16	0	0.98	1	0.65	3.63	0	0	0	0	0.1	0.44	0.59	0	0.22	0	0	2.77	1.36	2.11	contempt_15	North America	contempt	yes	female
17	0	0.98	1	0.76	3.67	0	0	0	0	0	0.31	0.74	0	0.22	0	0	2.83	1.3	2.12	contempt_15	North America	contempt	yes	female
18	0	0.98	1	0.92	3.71	0	0	0	0	0	0.35	0.89	0	0.29	0	0	2.72	1.27	2.01	contempt_15	North America	contempt	yes	female
19	0	0.98	1	0.77	3.68	0	0	0	0	0	0.09	0.84	0	0.3	0	0	2.33	0.94	1.95	contempt_15	North America	contempt	yes	female
20	0	0.98	1	0.77	3.7	0	0.01	0	0	0	0.04	0.82	0	0.35	0	0	2.23	0.88	2.08	contempt_15	North America	contempt	yes	female
21	0	0.98	1	0.74	3.67	0	0	0	0	0	0.1	0.93	0	0.19	0	0	2.33	0.93	2.05	contempt_15	North America	contempt	yes	female
22	0	0.98	1	1.14	3.84	0	0	0	0	0.01	0.2	1.12	0	0.13	0	0	2.5	1.25	2	contempt_15	North America	contempt	yes	female
23	0	0.98	1	0.76	3.75	0	0	0	0	0.03	0.21	1.06	0	0.11	0	0	2.81	2.06	1.89	contempt_15	North America	contempt	yes	female
24	0	0.98	1	1.14	3.89	0	0	0	0	0	0.35	1.16	0	0.11	0	0	2.62	1.66	1.77	contempt_15	North America	contempt	yes	female
25	0	0.98	1	1.28	3.96	0	0	0	0	0	0.2	1.14	0	0.23	0	0	2.27	1.14	1.79	contempt_15	North America	contempt	yes	female
26	0	0.98	1	1.21	3.86	0	0.01	0	0	0	0	1.04	0	0.2	0	0	2.1	0.71	1.8	contempt_15	North America	contempt	yes	female
27	0	0.98	1	1.23	3.88	0	0.1	0	0	0	0	0.86	0	0.04	0	0	1.68	0.63	1.8	contempt_15	North America	contempt	yes	female
28	0	0.98	1	1.03	3.98	0	0.09	0	0	0	0	0.85	0	0.03	0	0	1.62	0.83	1.82	contempt_15	North America	contempt	yes	female
29	0	0.98	1	1.05	4.03	0	0	0	0	0	0	0.68	0	0	0.08	0	1.44	0.68	1.84	contempt_15	North America	contempt	yes	female
30	0	0.98	1	1.34	3.95	0	0	0	0	0	0	0.61	0	0.03	0.01	0	1.55	0.86	1.78	contempt_15	North America	contempt	yes	female
31	0	0.98	1	1.36	3.98	0	0.23	0	0	0	0	0.52	0	0.05	0.08	0	1.64	1.32	1.26	contempt_15	North America	contempt	yes	female
32	0	0.98	1	1.24	4.14	0	0.49	0	0	0	0	0.57	0	0.02	0.16	0	1.54	1.17	1.31	contempt_15	North America	contempt	yes	female
33	0	0.98	1	1.33	4.22	0	0.28	0	0	0	0	0.51	0	0.25	0.23	0	1.51	1.39	1.37	contempt_15	North America	contempt	yes	female
34	0	0.98	1	1.31	4.32	0	0.36	0	0	0	0	0.39	0	0.1	0.2	0	1.53	1.54	1.48	contempt_15	North America	contempt	yes	female
35	0	0.98	1	1.17	4.33	0	0.04	0	0	0	0	0.33	0	0.18	0.25	0	1.45	1.68	1.55	contempt_15	North America	contempt	yes	female
36	0	0.98	1	1.23	4.34	0	0	0	0	0	0	0.23	0	0.2	0.3	0	1.41	1.64	2.04	contempt_15	North America	contempt	yes	female
37	0	0.98	1	1.09	4.3	0	0	0	0	0	0	0.39	0	0.16	0.28	0	1.69	1.77	3.92	contempt_15	North America	contempt	yes	female
38	0	0.98	1	1.29	4.77	0	0	0	0	0	0	0.45	0	0	0.39	0	1.86	1.78	4.91	contempt_15	North America	contempt	yes	female
39	0	0.98	1	1.36	4.44	0	0	0	0	0	0	0.24	0	0	0.13	0	1.8	1.76	4.7	contempt_15	North America	contempt	yes	female
40	0	0.98	1	1	3.61	0	0	0	0.98	0	0	0.41	0	0	0	0	1.96	1.4	3.41	contempt_15	North America	contempt	yes	female
41	0	0.98	1	1.25	3.11	0	0	0	0	0	0.27	0.1	0	0	0.56	0	1.36	1.58	2.2	contempt_15	North America	contempt	yes	female
42	0	0.98	1	1.34	3.17	0	0	0	0	0	0.68	0.03	0	0	0.88	0	0.75	1.91	1.31	contempt_15	North America	contempt	yes	female
43	0	0.98	1	1.88	3.04	0	0	0	0	0	1.31	0.08	0	0	0.94	0	0.46	1.38	1.61	contempt_15	North America	contempt	yes	female
44	0	0.98	1	1.66	3.56	0	0	0	0.13	0.35	1.24	0.72	0	0	1.02	0	1.53	2.1	3.78	contempt_15	North America	contempt	yes	female
45	0	0.98	1	1.41	3.64	0	0	0	0	0.16	1.75	0.95	0	0	0.79	0	2.15	1.77	3.72	contempt_15	North America	contempt	yes	female
46	0	0.98	1	1.23	2.94	0	0	0	0.4	0.18	1.68	0.83	0	0	0.56	0	2.18	1.25	2.59	contempt_15	North America	contempt	yes	female
47	0	0.98	1	1.4	2.78	0	0	0	0	0.02	1.42	0.87	0	0	0.68	0	1.49	1.53	1.08	contempt_15	North America	contempt	yes	female
48	0	0.98	1	1.3	2.68	0	0	0	0	0	1.32	0.87	0	0	1.04	0	1.22	1.37	0.26	contempt_15	North America	contempt	yes	female
49	0	0.98	1	1.34	2.81	0	0.91	0	0	0	1.1	0.9	0.28	0	1.13	0	0.9	1.62	0	contempt_15	North America	contempt	yes	female
50	0	0.98	1	1.23	2.83	0	1.1	0	0	0	1.19	0.93	0	0	0.56	0	1.14	1.38	0	contempt_15	North America	contempt	yes	female
51	0	0.98	1	1.1	3.07	0	1.53	0	0	0	0.83	0.95	0	0	0	0	2.3	1.9	0	contempt_15	North America	contempt	yes	female
52	0	0.98	1	1.39	3.17	0	1.53	0	0	0	0.79	0.94	0	0	0	0	2.42	1.96	0	contempt_15	North America	contempt	yes	female
53	0	0.98	1	1.49	3.15	0	1.43	0	0	0	0.97	0.98	0	0	0	0	2.37	1.8	0	contempt_15	North America	contempt	yes	female
54	0	0.98	1	1.35	3	0	1.55	0	0	0	1.05	1.21	0	0	0	0	2.24	1.05	0	contempt_15	North America	contempt	yes	female
55	0	0.98	1	1.63	2.92	0	1.94	0	0	0	0.97	1.25	0	0	0	0	2.2	0.78	0	contempt_15	North America	contempt	yes	female
56	0	0.98	1	1.6	3.08	0	1.63	0	0	0	1	1.26	0	0	0	0	2.05	0.66	0	contempt_15	North America	contempt	yes	female
57	0	0.98	1	1.67	3.09	0	1.58	0	0	0	0.98	1.14	0	0.16	0	0	1.87	0.28	0	contempt_15	North America	contempt	yes	female
58	0	0.98	1	1.47	2.96	0	1.67	0	0	0	0.91	0.94	0	0.17	0	0	1.54	0.37	0	contempt_15	North America	contempt	yes	female
59	0	0.98	1	1.43	2.9	0	2.13	0	0	0	1.04	1.08	0	0.21	0.01	0	1.7	0.43	0	contempt_15	North America	contempt	yes	female
60	0	0.98	1	1.51	2.94	0	2.29	0	0	0	1.05	1.06	0	0.01	0	0	2.07	0.55	0	contempt_15	North America	contempt	yes	female
61	0	0.98	1	1.15	2.8	0	2.09	0	0	0	1.16	1.28	0	0	0	0	2.36	1.13	0	contempt_15	North America	contempt	yes	female
62	0	0.98	1	1.35	2.9	0	2.16	0	0	0	1.09	1.17	0	0	0	0	2.75	0.98	0	contempt_15	North America	contempt	yes	female
63	0	0.93	1	1.13	2.67	0	2.25	0	0	0	1.1	1.29	0	0	0	0	2.89	1.39	0	contempt_15	North America	contempt	yes	female
64	0	0.98	1	1.02	2.53	0	1.87	0	0	0	1.04	1.13	0	0	0	0	2.16	1.35	0	contempt_15	North America	contempt	yes	female
65	0	0.98	1	1.17	2.22	0	1.74	0	0	0	1.03	0.93	0	0.08	0.08	0	1.51	0.88	0	contempt_15	North America	contempt	yes	female
66	0	0.98	1	0.89	1.95	0	1.32	0	0	0	0.92	0.81	0.02	0.19	0.55	0	0.71	1.22	0	contempt_15	North America	contempt	yes	female
67	0	0.98	1	0.56	1.72	0	0.16	0	0	0	1.11	0.77	0	0.18	0.34	0	0.85	1.06	0	contempt_15	North America	contempt	yes	female
68	0	0.98	1	0.71	1.76	0	0	0.22	0.76	0	1.09	0.88	0	0	0.18	0	1.42	1.34	1.27	contempt_15	North America	contempt	yes	female
69	0	0.98	1	0.17	1.37	0	0	0.6	1.71	0.37	1.21	1.09	0.27	0	0.39	0	1.03	1.3	3.06	contempt_15	North America	contempt	yes	female
70	0	0.98	1	0.29	1.34	0	0	0.84	1.38	0.45	1.12	1.37	0.46	0	0.14	0	1.44	1.44	3.68	contempt_15	North America	contempt	yes	female
71	0	0.98	1	0.14	1.1	0	0	0.88	0.99	0.31	1.22	1.49	0.19	0	0	0	1.69	1.32	3.67	contempt_15	North America	contempt	yes	female
72	0	0.98	1	0.19	1.18	0	0	0.91	1.25	0.22	1.48	1.76	0.07	0	0	0	1.94	1.62	3.85	contempt_15	North America	contempt	yes	female
73	0	0.98	1	0.08	1.44	0	0	0.82	0.75	0.19	1.52	1.79	0	0	0	0	2.16	1.6	4	contempt_15	North America	contempt	yes	female
74	0	0.98	1	0.12	1.29	0	0	0.71	0.95	0.09	1.71	1.92	0	0	0	0	2.19	1.47	4	contempt_15	North America	contempt	yes	female
75	0	0.98	1	0	1.29	0	0	0.7	0.62	0	1.88	1.93	0	0	0	0	2.21	1.76	4.03	contempt_15	North America	contempt	yes	female
76	0	0.98	1	0	0.97	0	0	0.72	0.57	0	1.87	2.05	0	0	0	0	2.2	1.63	4.11	contempt_15	North America	contempt	yes	female
77	0	0.98	1	0	1.07	0	0	0.98	0.84	0.05	1.64	2.26	0	0	0	0	2.21	1.4	3.93	contempt_15	North America	contempt	yes	female
78	0	0.98	1	0	1	0	0	1.12	0.35	0	1.62	2.41	0	0	0	0	2.08	0.99	3.89	contempt_15	North America	contempt	yes	female
79	0	0.98	1	0	1.12	0	0	1.16	0.28	0	1.63	2.76	0	0	0	0	2.19	0.14	3.92	contempt_15	North America	contempt	yes	female
80	0	0.98	1	0	1.03	0	0	1.23	0.22	0	1.75	3.04	0	0	0	0	2.52	0.4	3.98	contempt_15	North America	contempt	yes	female
81	0	0.98	1	0	1.12	0	0	1.4	0	0	2.15	3.45	0	0	0	0	2.68	0	3.99	contempt_15	North America	contempt	yes	female
82	0	0.98	1	0	1.31	0	0	1.43	0	0	2.41	3.59	0	0	0	0	2.79	0	3.94	contempt_15	North America	contempt	yes	female
83	0	0.98	1	0	1.2	0	0	1.74	0.4	0	2.47	3.82	0	0	0	0	2.74	0	4.12	contempt_15	North America	contempt	yes	female
84	0	0.98	1	0	1.35	0	0	1.76	0.15	0	2.57	3.87	0	0	0	0	2.69	0	4.05	contempt_15	North America	contempt	yes	female
85	0	0.93	1	0	1.38	0	0	1.82	0	0	2.64	3.95	0	0	0	0	2.67	0.1	4.21	contempt_15	North America	contempt	yes	female
86	0	0.93	1	0	1.41	0	0	1.99	0.23	0	2.51	3.92	0	0	0	0	2.65	0.03	4.21	contempt_15	North America	contempt	yes	female
87	0	0.93	1	0	1.49	0	0	1.88	0.39	0	2.28	3.95	0	0	0	0	2.82	0	4.24	contempt_15	North America	contempt	yes	female
88	0	0.93	1	0.03	1.47	0	0	1.98	0.36	0	2.43	3.83	0	0	0	0	3.06	0.16	4.38	contempt_15	North America	contempt	yes	female
89	0	0.93	1	0	1.45	0	0	1.86	0.31	0	2.55	3.89	0	0	0	0	3.02	0.15	4.41	contempt_15	North America	contempt	yes	female
90	0	0.98	1	0	1.37	0	0	1.77	0.16	0	2.56	3.68	0	0	0	0	2.88	0	4.48	contempt_15	North America	contempt	yes	female
1	0	0.98	1	0.27	0	0	0	0	0.31	0	0	0.27	1.53	0	0.46	0	0	1.39	3.26	contempt_16	North America	contempt	yes	female
2	0	0.98	1	0.26	0	0	0	0	0.29	0.27	0	0	1.05	0	0.39	0	0	1.18	3.27	contempt_16	North America	contempt	yes	female
3	0	0.98	1	0	0	0	0	0	0.17	0.36	0.59	0	0.34	0	0.21	0	1.11	1.61	3.16	contempt_16	North America	contempt	yes	female
4	0	0.98	1	0.04	0	0	0	0	0	0.27	0.84	0	0.2	0	0	0	1.85	1.27	2.84	contempt_16	North America	contempt	yes	female
5	0	0.98	1	0.04	0.11	0	0	0	0	0.15	0.71	0.01	0.07	0	0.03	0	1.71	1.24	2.71	contempt_16	North America	contempt	yes	female
6	0	0.98	1	0	0.23	0	0	0	0	0.27	0.64	0.02	0.06	0	0	0	1.36	1.4	2.77	contempt_16	North America	contempt	yes	female
7	0	0.98	1	0.15	0.42	0	0	0	0	0.15	0.68	0.02	0.12	0	0.13	0	1.35	1.53	2.69	contempt_16	North America	contempt	yes	female
8	0	0.98	1	0.23	0.43	0	0	0	0	0.1	0.79	0.05	0	0	0.15	0	1.5	1.64	2.93	contempt_16	North America	contempt	yes	female
9	0	0.98	1	0.22	1.05	0	0	0	0	0.16	0.54	0.12	0	0	0	0	1.83	1.74	4.56	contempt_16	North America	contempt	yes	female
10	0	0.98	1	0.52	1.67	0	0	0	0	0	0.32	0.4	0	0	0	0	2.1	1.61	5	contempt_16	North America	contempt	yes	female
11	0	0.98	1	0.46	1.51	0	0	0	0	0	0.43	0.35	0	0	0	0	2.3	1.56	5	contempt_16	North America	contempt	yes	female
12	0	0.98	1	0.34	1.17	0	0	0	0	0.13	0.56	0.33	0	0	0	0	2.36	1.75	4.62	contempt_16	North America	contempt	yes	female
13	0	0.98	1	0.3	1.04	0	0	0	0	0	0.62	0.27	0	0	0	0	2.56	1.25	4.13	contempt_16	North America	contempt	yes	female
14	0	0.98	1	0.21	0.93	0	0	0.01	0	0	0.71	0.31	0	0	0	0	2.6	1.61	3.66	contempt_16	North America	contempt	yes	female
15	0	0.98	1	0.26	1.14	0	0	0.24	0	0.07	0.78	0.45	0	0	0	0	2.87	1.63	3.45	contempt_16	North America	contempt	yes	female
16	0	0.98	1	0.31	1.44	0	0	0.21	0	0	0.83	0.48	0	0	0	0	3.05	1.67	3.23	contempt_16	North America	contempt	yes	female
17	0	0.98	1	0.63	1.89	0	0	0.15	0	0	0.97	0.53	0	0	0	0	2.93	1.3	3.12	contempt_16	North America	contempt	yes	female
18	0	0.98	1	0.63	1.87	0	0	0.04	0	0.07	0.53	0.6	0	0	0	0	2.67	0.95	2.96	contempt_16	North America	contempt	yes	female
19	0	0.98	1	0.48	1.89	0	0	0	0	0	0.53	0.7	0	0	0	0	1.96	1.25	3.02	contempt_16	North America	contempt	yes	female
20	0	0.98	1	0.6	2.07	0	0	0	0	0.08	0.72	0.51	0	0	0	0	1.75	0.84	2.87	contempt_16	North America	contempt	yes	female
21	0	0.98	1	0.54	1.96	0	0	0	0	0	0.53	0.52	0	0.14	0	0	1.58	0.88	2.82	contempt_16	North America	contempt	yes	female
22	0	0.98	1	0.48	1.91	0	0	0	0	0	0.58	0.51	0	0.43	0.23	0	1.54	0.71	2.88	contempt_16	North America	contempt	yes	female
23	0	0.98	1	0.76	2.2	0	0	0	0	0	0.71	0.48	0.14	0.49	0.07	0	1.61	0.2	2.74	contempt_16	North America	contempt	yes	female
24	0	0.98	1	0.49	2.2	0	0	0	0	0	0.61	0.57	0.07	0.72	0.05	0	1.69	0.5	2.7	contempt_16	North America	contempt	yes	female
25	0	0.98	1	0.51	2.04	0	0	0	0	0	0.72	0.56	0	0.77	0	0	1.77	0.58	2.72	contempt_16	North America	contempt	yes	female
26	0	0.98	1	0.74	2.38	0	0	0	0	0	0.75	0.54	0.19	0.81	0	0	1.79	0.66	2.73	contempt_16	North America	contempt	yes	female
27	0	0.98	1	0.57	2.24	0	0	0	0	0	0.75	0.49	0	0.62	0.16	0	1.76	0.32	2.83	contempt_16	North America	contempt	yes	female
28	0	0.98	1	0.65	2.25	0	0	0	0	0	0.67	0.51	0	0.47	0.26	0	1.68	0.64	2.82	contempt_16	North America	contempt	yes	female
29	0	0.98	1	0.75	2.65	0	0	0	0	0	0.54	0.52	0	0.38	0.41	0	1.79	0.88	2.91	contempt_16	North America	contempt	yes	female
30	0	0.98	1	0.73	2.49	0	0	0	0	0	0.46	0.33	0	0.52	0.57	0	1.88	0.78	3.21	contempt_16	North America	contempt	yes	female
31	0	0.98	1	1.1	2.83	0	0	0	0	0	0.24	0.47	0	0.57	0.57	0	2.08	0.84	3.61	contempt_16	North America	contempt	yes	female
32	0	0.98	1	1.32	3.42	0	0	0	0.05	0	0	0.54	0	0	0	0.04	1.59	1.5	4.11	contempt_16	North America	contempt	yes	female
33	0	0.98	1	1.23	3.43	0	0	0	0.3	0.05	0	0.88	0	0	0.47	0.16	1.09	0.58	4.39	contempt_16	North America	contempt	yes	female
34	0	0.98	1	1.16	3.39	0	0	0	0.19	0.3	0	1.22	1.01	0	1.11	0.57	0.81	0	4.61	contempt_16	North America	contempt	yes	female
35	0	0.98	1	1.08	3.01	0	0	0	0	0	0.22	0	0	2.07	1.3	0.37	0.69	0.42	4.62	contempt_16	North America	contempt	yes	female
36	0	0.98	1	1.2	2.33	0	0	0	0	0	0	1.03	0	0.75	0.06	0.8	1.45	3.46	3.64	contempt_16	North America	contempt	yes	female
37	0	0.98	1	1.14	2.79	0	0	0.01	0	0	0	0.44	0	0	0	0	2.92	3.73	4.49	contempt_16	North America	contempt	yes	female
38	0	0.98	1	1.26	3.07	0	0	0.29	0	0	0.44	0.91	0	0	0	0	2.63	2.56	4.69	contempt_16	North America	contempt	yes	female
39	0	0.98	1	1.33	3.11	0	0	0.4	0	0	0.28	0.83	0	0.31	0	0	2.48	1.12	4.24	contempt_16	North America	contempt	yes	female
40	0	0.98	1	0.89	2.45	0	0	0.24	0.89	0	0.36	0.72	0	0	0	0	2.21	2.23	2.46	contempt_16	North America	contempt	yes	female
41	0	0.98	1	0.89	2.32	0	0	0.19	0.23	0	0.47	0.98	0	0	0	0	1.92	1.9	1.36	contempt_16	North America	contempt	yes	female
42	0	0.98	1	0.65	1.87	0	0	0.04	0	0	0.44	1.19	0	0	0	0	1.86	1.32	0.57	contempt_16	North America	contempt	yes	female
43	0	0.98	1	0.76	1.96	0	0	0	0	0	0.29	1.25	0	0	0	0	1.77	1.18	0.36	contempt_16	North America	contempt	yes	female
44	0	0.98	1	0.65	1.94	0	0	0	0	0	0.29	1.42	0	0	0	0	1.61	0.91	0	contempt_16	North America	contempt	yes	female
45	0	0.98	1	0.9	1.94	0	0	0	0	0	0.47	1.34	0	0	0	0	1.38	1.05	0	contempt_16	North America	contempt	yes	female
46	0	0.98	1	0.87	2.17	0	0.38	0	0	0	0.56	1.3	0	0	0	0	1.28	1.19	0	contempt_16	North America	contempt	yes	female
47	0	0.98	1	0.76	2.06	0	0.72	0	0	0	0.44	1.04	0	0	0	0	1.18	0.95	0	contempt_16	North America	contempt	yes	female
48	0	0.98	1	0.79	2.15	0	0.44	0	0	0	0.46	1.08	0	0	0	0	1.17	1.05	0	contempt_16	North America	contempt	yes	female
49	0	0.98	1	0.83	2.22	0	0.6	0	0	0	0.43	0.99	0	0	0	0	1.31	0.54	0	contempt_16	North America	contempt	yes	female
50	0	0.98	1	1.06	2.34	0	0.62	0	0	0	0.39	1.27	0	0	0	0	1.66	0.73	0	contempt_16	North America	contempt	yes	female
51	0	0.98	1	0.98	2.3	0	1.22	0	0	0	0.36	1.2	0	0	0	0	1.94	0.87	0	contempt_16	North America	contempt	yes	female
52	0	0.98	1	1.12	2.34	0	0.89	0	0	0	0.48	1.09	0	0	0	0	1.71	0.58	0	contempt_16	North America	contempt	yes	female
53	0	0.98	1	0.8	2.12	0	0.96	0	0	0	0.52	0.76	0	0.02	0	0	1.6	0.92	0	contempt_16	North America	contempt	yes	female
54	0	0.98	1	0.94	2.08	0	1.37	0	0	0	0.74	0.55	0	0.12	0	0	1.52	0.84	0	contempt_16	North America	contempt	yes	female
55	0	0.98	1	0.97	2.15	0	1.47	0	0	0	0.54	0.26	0	0.02	0	0.03	1.42	1.34	0	contempt_16	North America	contempt	yes	female
56	0	0.98	1	0.67	2.09	0	2.06	0	0	0	0.52	0.13	0	0.1	0	0	1.16	1.62	0	contempt_16	North America	contempt	yes	female
57	0	0.98	1	0.76	2.06	0	1.46	0	0	0	0.35	0	0	0.3	0	0	0.9	1.25	0.11	contempt_16	North America	contempt	yes	female
58	0	0.98	1	0.96	2.27	0	1.59	0	0	0	0.15	0.02	0	0.48	0.09	0	0.88	1.18	0.13	contempt_16	North America	contempt	yes	female
59	0	0.98	1	0.97	2.08	0	0.91	0	0	0	0.12	0.03	0	0.48	0	0	0.96	0.92	0	contempt_16	North America	contempt	yes	female
60	0	0.98	1	0.95	2.06	0	1.27	0	0	0	0.19	0.17	0	0.57	0	0	1.7	1.19	0	contempt_16	North America	contempt	yes	female
61	0	0.98	1	0.88	2.34	0	1.38	0	0	0	0.34	0.14	0	0.53	0	0	1.78	1.09	0	contempt_16	North America	contempt	yes	female
62	0	0.98	1	1.16	2.65	0	1.51	0	0	0	0.14	0.13	0	0.19	0	0	2	1.05	0	contempt_16	North America	contempt	yes	female
63	0	0.98	1	0.86	2.57	0	1.58	0	0	0	0.29	0.34	0	0.17	0	0	2.15	0.82	0	contempt_16	North America	contempt	yes	female
64	0	0.98	1	1.04	2.49	0	1.12	0	0	0	0.44	0.39	0	0.17	0	0	2.33	0.98	0.03	contempt_16	North America	contempt	yes	female
65	0	0.98	1	0.91	2.67	0	1.08	0	0	0	0.16	0.31	0	0.21	0	0	2.15	1.27	0.05	contempt_16	North America	contempt	yes	female
66	0	0.98	1	0.79	2.77	0	0.84	0	0	0	0	0.15	0	0.11	0	0	1.37	1.71	0.23	contempt_16	North America	contempt	yes	female
67	0	0.98	1	1.08	2.86	0	0.8	0	0	0	0	0.08	0	0	0	0.15	0.74	1.5	0.28	contempt_16	North America	contempt	yes	female
68	0	0.98	1	0.83	2.75	0	0.73	0	0	0	0	0.25	0	0	0	0.14	0.78	1.59	0.51	contempt_16	North America	contempt	yes	female
69	0	0.98	1	0.87	2.51	0	0.41	0	0	0	0	0.43	0	0	0	0	0.94	1.6	0.49	contempt_16	North America	contempt	yes	female
70	0	0.98	1	0.71	2.46	0	0.13	0	0.25	0	0	0.89	0	0	0	0	1.93	1.55	0.49	contempt_16	North America	contempt	yes	female
71	0	0.98	1	0.51	2.16	0	0	0	0.17	0	0	1.23	0	0	0	0	2.19	1.66	0.61	contempt_16	North America	contempt	yes	female
72	0	0.98	1	0.74	2.21	0	0	0	0.31	0	0	1.5	0	0	0	0	2.16	1.53	1.18	contempt_16	North America	contempt	yes	female
73	0	0.98	1	0.8	2.33	0	0	0.24	1.36	0	0	1.51	0	0	0	0	2.33	1.45	2.51	contempt_16	North America	contempt	yes	female
74	0	0.98	1	0.62	2.31	0	0	0.32	1.16	0	0.01	1.53	0	0	0	0	2.66	1.68	3.97	contempt_16	North America	contempt	yes	female
75	0	0.98	1	0.54	2.2	0	0	0.46	1.01	0	0.11	1.54	0	0	0	0	2.97	1.71	3.94	contempt_16	North America	contempt	yes	female
76	0	0.98	1	0.72	2.04	0	0	0.55	1.21	0	0.2	1.46	0	0	0	0	3.39	1.54	2.64	contempt_16	North America	contempt	yes	female
77	0	0.98	1	0.39	1.94	0	0	0.6	1.28	0	0.2	1.4	0	0	0	0	3.59	1.63	1.93	contempt_16	North America	contempt	yes	female
78	0	0.98	1	0.75	1.89	0	0	0.24	0.69	0	0.28	1.19	0	0	0	0	3.18	1.78	1.41	contempt_16	North America	contempt	yes	female
79	0	0.98	1	0.53	2.14	0	0	0	0.26	0	0	0.59	0	0	0	0.21	0.96	2.08	1.17	contempt_16	North America	contempt	yes	female
80	0	0.98	1	0.77	2.3	0	0	0	0.43	0	0	0.53	0	0	0.68	0.32	0.59	1.84	1.02	contempt_16	North America	contempt	yes	female
81	0	0.98	1	0.66	2.24	0	0	0	0.45	0	0	0.56	0	0	0.47	0.28	0.82	2.03	1.38	contempt_16	North America	contempt	yes	female
82	0	0.98	1	0.45	2.34	0	0	0	1.23	0	0	0.56	0	0	0	0	2.16	2.45	3.42	contempt_16	North America	contempt	yes	female
83	0	0.98	1	0.38	2.4	0	0	0.18	1.17	0	0.09	0.78	0	0.09	0	0	3.06	2.27	3.42	contempt_16	North America	contempt	yes	female
84	0	0.98	1	0.67	2.51	0	0	0	0.25	0	0.03	0.71	0	0	0	0	2.57	1.98	1.6	contempt_16	North America	contempt	yes	female
85	0	0.98	1	0.68	2.22	0	0.14	0	0	0	0	0.52	0	0.04	0	0	1.94	1.85	0.37	contempt_16	North America	contempt	yes	female
86	0	0.98	1	0.81	2.31	0	0.77	0	0	0	0	0.7	0	0	0	0	1.3	1.58	0.01	contempt_16	North America	contempt	yes	female
87	0	0.98	1	0.69	2.33	0	1.76	0	0	0	0	0.53	0	0	0.55	0.18	0.45	1.18	0	contempt_16	North America	contempt	yes	female
88	0	0.98	1	0.94	2.36	0	2.21	0	0	0	0	0.7	0	0	1.08	0.29	0.16	0.6	0	contempt_16	North America	contempt	yes	female
89	0	0.93	1	1.01	2.34	0	2.46	0	0	0	0	0.88	0.53	0	1.33	0.91	0	0.81	0	contempt_16	North America	contempt	yes	female
90	0	0.93	1	0.65	1.62	0	2.26	0	0	0	0	0.82	0	0.65	0.9	0.19	0.28	1.79	0	contempt_16	North America	contempt	yes	female
91	0	0.93	1	1.17	2.07	0	2.75	0	0	0	0	0.73	0.05	0	0.52	0.73	0	0.65	0	contempt_16	North America	contempt	yes	female
92	0	0.93	1	0.93	2.02	0	2.99	0	0	0	0	0.6	0	0	1.64	0.77	0	0.72	0	contempt_16	North America	contempt	yes	female
93	0	0.93	1	0.93	1.87	0	3.09	0	0	0	0	0.74	0	0	1.56	0.81	0	0.63	0	contempt_16	North America	contempt	yes	female
94	0	0.93	1	0.95	1.9	0	2.98	0	0	0	0	0.91	0	0	1.29	0.79	0	0.62	0	contempt_16	North America	contempt	yes	female
95	0	0.98	1	0.81	1.59	0	2.35	0	0	0	0	0.94	0	0	1.47	0.69	0	0.2	0	contempt_16	North America	contempt	yes	female
96	0	0.98	1	0.64	1.58	0	0.64	0	0.25	0	0	1.08	0	0	1.36	0.5	0	0.19	1.33	contempt_16	North America	contempt	yes	female
97	0	0.98	1	0.72	1.96	0	0	0.19	0.78	0	0	1.35	0.01	0	1.27	0.34	0.37	0.32	3.54	contempt_16	North America	contempt	yes	female
98	0	0.98	1	0.8	2.18	0	0.34	0.43	0.18	0	0	1.46	0	0	1.21	0	0.46	0.24	4.26	contempt_16	North America	contempt	yes	female
99	0	0.98	1	0.69	1.84	0	0.01	0.39	0.6	0	0	1.46	0	0	1.24	0.07	0.32	0.02	3.78	contempt_16	North America	contempt	yes	female
99	1	0.98	1	0	0	0.16	0	0	0	0.52	0	0	0	0	0	0	0	0	0	contempt_16	North America	contempt	yes	female
100	0	0.98	1	0.76	1.79	0	0	0.39	0.97	0	0	1.25	0	0	1	0	0.16	0.07	2.9	contempt_16	North America	contempt	yes	female
101	0	0.98	1	0.54	1.58	0	0	0.34	0.84	0	0	0.94	0	0	0.78	0	0.11	0	2.2	contempt_16	North America	contempt	yes	female
102	0	0.98	1	0.41	1.53	0	0	0.27	0.52	0	0.08	0.83	0	0	0.67	0	0.22	0.02	2.05	contempt_16	North America	contempt	yes	female
103	0	0.98	1	0.47	2.1	0	0	0	0	0	0.64	0.97	0	0.14	0.38	0	1.44	0.76	3.99	contempt_16	North America	contempt	yes	female
104	0	0.93	1	0.17	2.12	0	0	0	0	0.02	1.47	0.77	0	0.17	0.35	0	2.19	1.84	4.27	contempt_16	North America	contempt	yes	female
104	1	0.98	1	1.31	0.1	0.48	1.72	0	0	0	0.1	0.48	0.05	1.41	0.52	0	0.01	0	0	contempt_16	North America	contempt	yes	female
105	0	0.93	1	0.1	1.8	0	0	0	0	0.43	1.6	0.53	0.13	0.18	0.39	0	2.5	1.87	4.22	contempt_16	North America	contempt	yes	female
106	0	0.98	1	0.16	1.56	0	0	0.12	0	0.45	1.07	0.37	0	0	0.2	0	2.6	2.07	3.79	contempt_16	North America	contempt	yes	female
107	0	0.98	1	0.11	2.01	0	0	0	0	0.18	0.25	0.47	0	0	0	0	1.92	2.57	4.34	contempt_16	North America	contempt	yes	female
108	0	0.98	1	0	1.5	0	0	0.08	0	0	0.58	0.52	0	0	0.68	0	1.17	1.68	4.72	contempt_16	North America	contempt	yes	female
109	0	0.98	1	0.17	1.43	0	0	0.36	0.16	0	1.1	0.69	0	0	0.66	0	1.37	1.54	4.39	contempt_16	North America	contempt	yes	female
110	0	0.98	1	0	1.24	0	0	0.69	0.27	0.21	1.68	0.71	0	0	0.47	0	1.74	1.98	4.22	contempt_16	North America	contempt	yes	female
111	0	0.98	1	0.2	1.27	0	0	0.71	0.46	0.22	2.16	0.94	0	0	0.19	0	2.05	1.21	4.01	contempt_16	North America	contempt	yes	female
112	0	0.98	1	0.02	1	0	0	0.82	0.4	0.16	1.98	1.04	0	0	0.25	0	2.17	0.84	3.93	contempt_16	North America	contempt	yes	female
113	0	0.98	1	0.02	0.83	0.06	0	0.95	0.88	0.31	2.24	1.14	0	0	0	0	2.49	0.87	3.57	contempt_16	North America	contempt	yes	female
114	0	0.98	1	0	0.75	0	0	0.83	1.33	0.43	2.08	0.87	0	0	0	0	2.62	1.18	2.46	contempt_16	North America	contempt	yes	female
115	0	0.98	1	0	0.88	0	0	0.08	0.93	0.28	0.62	0.04	0	0	0.19	0	0.89	1.33	1.67	contempt_16	North America	contempt	yes	female
116	0	0.98	1	0	0.68	0	0	0	0.29	0	0.94	0.06	0	0	1.17	0	0.07	1.07	0.87	contempt_16	North America	contempt	yes	female
117	0	0.98	1	0	0.69	0	0	0	0.02	0	0.73	0.18	0	0	1.34	0	0.06	1.14	0.41	contempt_16	North America	contempt	yes	female
118	0	0.98	1	0	0.68	0	0	0	0	0	0.88	0.04	0	0	1.58	0	0.13	1.17	0.19	contempt_16	North America	contempt	yes	female
119	0	0.98	1	0	0.66	0	0	0	0	0	0.83	0.05	0	0	0.89	0	0.88	1.67	0	contempt_16	North America	contempt	yes	female
120	0	0.98	1	0.15	0.87	0	0.35	0	0	0	0.79	0.03	0.1	0	1.35	0	0.61	1.54	0	contempt_16	North America	contempt	yes	female
121	0	0.98	1	0	0.7	0	0.15	0	0	0	0.95	0.09	0.09	0	1.58	0	0.27	1.19	0	contempt_16	North America	contempt	yes	female
122	0	0.98	1	0.14	0.95	0	0.43	0	0	0	0.96	0.04	0.11	0.05	1.52	0	0.45	1.52	0	contempt_16	North America	contempt	yes	female
123	0	0.98	1	0	1.04	0	0.72	0	0	0	1	0	0	0.11	0.79	0	1.2	1.73	0	contempt_16	North America	contempt	yes	female
124	0	0.98	1	0.15	1.19	0	0.53	0	0	0	0.99	0	0	0.2	0.6	0	1.49	1.78	0	contempt_16	North America	contempt	yes	female
125	0	0.98	1	0	1.28	0	0.77	0	0	0	0.77	0	0	0.51	0.52	0	1.31	1.16	0	contempt_16	North America	contempt	yes	female
126	0	0.98	1	0.07	0.89	0	0.72	0	0	0	0.85	0	0	0.51	0.33	0	1.48	0.05	0	contempt_16	North America	contempt	yes	female
127	0	0.98	1	0.19	1.16	0	0.63	0	0	0	0.83	0	0	0.55	0.04	0	1.49	0.12	0	contempt_16	North America	contempt	yes	female
128	0	0.98	1	0.15	1.23	0	0.77	0	0	0	0.89	0	0	0.37	0	0	1.71	0.22	0	contempt_16	North America	contempt	yes	female
129	0	0.98	1	0.09	1.44	0	0.81	0	0	0	0.76	0	0	0.43	0	0	1.95	0.54	0	contempt_16	North America	contempt	yes	female
130	0	0.93	1	0.03	1.71	0	1.43	0	0	0	0.57	0	0	0.3	0	0	2.29	1.26	0	contempt_16	North America	contempt	yes	female
131	0	0.93	1	0.3	1.92	0	1.64	0	0	0	0.21	0	0	0.18	0	0	2.45	1.86	0	contempt_16	North America	contempt	yes	female
132	0	0.98	1	0.17	2.2	0	1.23	0	0	0	0	0	0	0.37	0	0	1.37	1.48	0	contempt_16	North America	contempt	yes	female
133	0	0.98	1	0.58	2.44	0	1.24	0	0	0	0	0	0	0	0.96	0.19	0.3	1.02	0	contempt_16	North America	contempt	yes	female
134	0	0.98	1	0.36	2.37	0	0.99	0	0	0	0	0	0	0	0.48	0.04	0.36	0.85	0	contempt_16	North America	contempt	yes	female
135	0	0.98	1	0.3	2.43	0	0.72	0	0	0	0.12	0.15	0	0	0	0	1.24	1.23	0	contempt_16	North America	contempt	yes	female
136	0	0.98	1	0.36	2.71	0	1.11	0	0	0	0.47	0.35	0	0	0	0	2.05	1.02	0	contempt_16	North America	contempt	yes	female
137	0	0.98	1	0.46	2.6	0	0.98	0	0	0	0.45	0.48	0	0	0	0	2.4	0.78	0	contempt_16	North America	contempt	yes	female
138	0	0.98	1	0.68	2.85	0	1.69	0	0	0	0.31	0.51	0	0	0	0	2.17	1.1	0	contempt_16	North America	contempt	yes	female
139	0	0.98	1	0.93	3.28	0	0.96	0	0	0	0	0.31	0	0	0	0	0.75	1.13	0	contempt_16	North America	contempt	yes	female
140	0	0.98	1	0.84	3.19	0	1.28	0	0	0	0.22	0.65	0.15	0	0.18	0	0.53	1.13	0	contempt_16	North America	contempt	yes	female
141	0	0.98	1	1.15	3.21	0	0.84	0	0	0	0.33	1.12	0.38	0	0	0	1.19	1.01	0	contempt_16	North America	contempt	yes	female
142	0	0.98	1	1.28	3.09	0	0.43	0	0	0	0.54	1.64	0.05	0	0	0	1.85	1.26	0	contempt_16	North America	contempt	yes	female
143	0	0.98	1	0.99	2.84	0	0	0.29	0	0	0.62	2.11	0	0	0	0	2.36	1.28	1.05	contempt_16	North America	contempt	yes	female
144	0	0.98	1	0.92	3.1	0	0	0.89	0.83	0	0.78	2.36	0	0	0	0	2.6	0.9	2.31	contempt_16	North America	contempt	yes	female
145	0	0.98	1	1.12	3.44	0	0	1.29	1.49	0	0.85	2.74	0	0	0	0	2.8	1.06	3.31	contempt_16	North America	contempt	yes	female
146	0	0.98	1	1.27	3.39	0	0	1.36	0.86	0	0.74	2.77	0	0	0	0	2.58	0.75	2.33	contempt_16	North America	contempt	yes	female
147	0	0.98	1	1.07	3.39	0	0	1.15	0.34	0	0.49	2.57	0	0	0	0	2.38	0.81	1.49	contempt_16	North America	contempt	yes	female
148	0	0.98	1	0.97	3.1	0	0	0.7	0.61	0	0.13	2.13	0	0	0	0	1.96	0.45	1.59	contempt_16	North America	contempt	yes	female
149	0	0.98	1	1.47	3.41	0	0	0.38	0.98	0	0.28	1.3	0	0	0	0	1.22	1.05	2.8	contempt_16	North America	contempt	yes	female
150	0	0.98	1	1.85	3.7	0	0	0.06	0.43	0	0.23	0.97	0.24	0	0.26	0	1.24	1.54	4.56	contempt_16	North America	contempt	yes	female
151	0	0.98	1	1.85	3.51	0	0	0	0.77	0	0.41	0.74	0.24	0.05	0.15	0	1.02	1.66	4.3	contempt_16	North America	contempt	yes	female
152	0	0.98	1	1.81	3.23	0	0	0	0.85	0	0.24	0.57	0.13	0.07	0.48	0	0.6	1.19	2.7	contempt_16	North America	contempt	yes	female
153	0	0.98	1	1.42	2.92	0	0.08	0	0.56	0	0.4	0.45	0.12	0.04	0.44	0	0.67	1.45	1.36	contempt_16	North America	contempt	yes	female
154	0	0.98	1	1.63	3	0	0.56	0	0.38	0	0.22	0.44	0	0.08	0.25	0	0.68	1.47	0.61	contempt_16	North America	contempt	yes	female
155	0	0.98	1	1.41	3.15	0	0.98	0	0.46	0	0.46	0.71	0	0.12	0.23	0.01	0.88	1.27	0.44	contempt_16	North America	contempt	yes	female
156	0	0.98	1	1.73	3.22	0	0.9	0	0	0	0.26	0.73	0	0.07	0.25	0.1	0.91	1.69	0.17	contempt_16	North America	contempt	yes	female
157	0	0.98	1	1.86	3.39	0	0.91	0	0	0	0	0.85	0	0.01	0.16	0	1.07	1.83	0.22	contempt_16	North America	contempt	yes	female
158	0	0.98	1	1.49	3.15	0	0.78	0	0	0	0.12	0.96	0	0	0	0	1.38	1.45	0.25	contempt_16	North America	contempt	yes	female
159	0	0.98	1	1.77	3.42	0	1.11	0	0.26	0	0	0.99	0	0	0	0.02	1.34	1.41	0.23	contempt_16	North America	contempt	yes	female
160	0	0.98	1	1.29	3.92	0	0	0	1.51	0	0.6	1.01	0	0	0	0	1.71	2.2	3.07	contempt_16	North America	contempt	yes	female
161	0	0.98	1	1.16	3.86	0	0	0	1.46	0	0.3	0.92	0	0	0	0	1.62	2.26	3.94	contempt_16	North America	contempt	yes	female
162	0	0.98	1	1.53	3.35	0	0	0	0.8	0	0.56	0.6	0	0	0	0	1.36	2.55	2.43	contempt_16	North America	contempt	yes	female
163	0	0.98	1	1.36	3.11	0	0	0	0.09	0	0.38	0.58	0	0	0	0	1.14	2.01	1.19	contempt_16	North America	contempt	yes	female
164	0	0.98	1	1.33	2.89	0	0	0	0	0	0.98	0.72	0	0	0.08	0	1.07	2.68	0.81	contempt_16	North America	contempt	yes	female
165	0	0.98	1	1.71	2.76	0	0.17	0	0.42	0	1.07	0.82	0	0	0	0	0.88	2.24	0.46	contempt_16	North America	contempt	yes	female
166	0	0.98	1	1.94	3.37	0	1.04	0	0	0	0.88	0.84	0	0	0.19	0	1.47	2.25	0.07	contempt_16	North America	contempt	yes	female
167	0	0.98	1	2	3.22	0	1.35	0	0	0	1.09	1.07	0	0	0	0	1.93	1.84	0.04	contempt_16	North America	contempt	yes	female
168	0	0.98	1	1.93	3.1	0	1.71	0	0	0	0.89	1.16	0	0	0	0	2.26	1.72	0	contempt_16	North America	contempt	yes	female
169	0	0.93	1	2.04	3.26	0	2.1	0	0	0	0.91	1.21	0	0	0	0	2.11	1.78	0	contempt_16	North America	contempt	yes	female
170	0	0.93	1	2.27	3.39	0	2.32	0	0	0	0.93	1.37	0	0	0	0	2.16	1.75	0	contempt_16	North America	contempt	yes	female
171	0	0.93	1	2.25	3.52	0	2.14	0	0	0	0.76	1.26	0	0	0	0	2.15	1.76	0	contempt_16	North America	contempt	yes	female
172	0	0.93	1	2.02	3.27	0	2.42	0	0	0	0.77	0.95	0	0	0	0	1.72	1.69	0	contempt_16	North America	contempt	yes	female
173	0	0.98	1	2.2	3.07	0	2.5	0	0	0	0.59	0.81	0	0	0	0	1.63	1.5	0	contempt_16	North America	contempt	yes	female
174	0	0.98	1	1.9	3.01	0	2.31	0	0	0	0.77	0.63	0	0	0	0	1.78	1.13	0	contempt_16	North America	contempt	yes	female
175	0	0.98	1	1.65	2.6	0	2.21	0	0	0	0.9	0.45	0	0	0	0	1.7	0.72	0	contempt_16	North America	contempt	yes	female
176	0	0.98	1	2.02	2.67	0	2.09	0	0	0.18	0.69	0.01	0	0	0.33	0	0.89	0.77	0	contempt_16	North America	contempt	yes	female
177	0	0.98	1	1.6	2.17	0	1.45	0	0	0.45	0.93	0	0	0.11	1.09	0	0	1.35	0	contempt_16	North America	contempt	yes	female
178	0	0.98	1	1.35	1.78	0	1.21	0	0	0.35	1.02	0	0	0.2	1.05	0	0	0.95	0	contempt_16	North America	contempt	yes	female
179	0	0.98	1	0.88	1.79	0	1.13	0	0.28	0.27	1.13	0	0	0	0.55	0	0.78	1.15	0	contempt_16	North America	contempt	yes	female
180	0	0.98	1	0.96	1.68	0	1.34	0	0	0.01	0.78	0	0	0.01	0.48	0	0.58	1.24	0	contempt_16	North America	contempt	yes	female
181	0	0.98	1	0.76	1.48	0	1.05	0	0	0.02	0.88	0	0.07	0.42	1.13	0	0.1	1.1	0.26	contempt_16	North America	contempt	yes	female
1	0	0.98	1	0.7	2.62	0	0	0.32	0.59	0.23	0.49	1.14	0	0.05	0	0	2.15	0.42	3.71	contempt_17	North America	contempt	yes	female
2	0	0.98	1	0.18	2.74	0	0	0.06	0.4	0.27	0.19	1.06	0	0.34	0	0	2.1	0.92	3.22	contempt_17	North America	contempt	yes	female
3	0	0.98	1	0.12	2.57	0	0	0	0.69	0.28	0.02	1.18	0	0.37	0	0	2.09	0.94	2.2	contempt_17	North America	contempt	yes	female
4	0	0.98	1	0.45	2.83	0	0	0	0	0.35	0.09	1.34	0	0.27	0	0	2.22	1.17	1.47	contempt_17	North America	contempt	yes	female
5	0	0.98	1	0.73	2.78	0	0	0	0.02	0.63	0.14	1.43	0	0.09	0	0	2.09	0.9	0.6	contempt_17	North America	contempt	yes	female
6	0	0.98	1	1.02	3.28	0	0	0	0	0.51	0	1.42	0	0.12	0	0	2.21	0.9	0.16	contempt_17	North America	contempt	yes	female
7	0	0.98	1	0.96	3.09	0	0	0	0	0.42	0	1.27	0	0	0	0	2.29	0.93	0	contempt_17	North America	contempt	yes	female
8	0	0.98	1	0.73	2.63	0	0	0	0	0.14	0	1.08	0	0.14	0	0	2.26	0.61	0	contempt_17	North America	contempt	yes	female
9	0	0.98	1	0.79	2.55	0	0	0	0	0	0.04	1.18	0	0.26	0	0	2.01	0.49	0.02	contempt_17	North America	contempt	yes	female
10	0	0.98	1	0.98	3.12	0	0.29	0	0	0	0	1.04	0	0.41	0	0	1.63	0.71	0	contempt_17	North America	contempt	yes	female
11	0	0.98	1	0.75	2.94	0	0.14	0	0	0	0	1.16	0	0.49	0	0	1.9	1.08	0.31	contempt_17	North America	contempt	yes	female
12	0	0.98	1	0.64	3.22	0	0.43	0.16	0	0	0	1.47	0.05	0.31	0	0	2.32	1.04	0.58	contempt_17	North America	contempt	yes	female
13	0	0.98	1	0.97	3.27	0	0.91	0	0.08	0.08	0	1.72	0.25	0	0	0	2.29	0.62	0.15	contempt_17	North America	contempt	yes	female
14	0	0.98	1	1.31	3.4	0	1.53	0	0	0.4	0	2.21	0.61	0	0	0	2.31	0.79	0.17	contempt_17	North America	contempt	yes	female
15	0	0.98	1	1.13	3.34	0	2.08	0.1	0	0.3	0.37	2.47	0.36	0	0	0	2.41	0.73	0.01	contempt_17	North America	contempt	yes	female
16	0	0.98	1	1.09	3.49	0	2.26	0.07	0.02	0.35	0.12	2.29	0.47	0	0	0	2.26	0.67	0	contempt_17	North America	contempt	yes	female
17	0	0.98	1	1.09	3.73	0	2.37	0	0	0.18	0	1.68	0.14	0	0	0	1.82	0.84	0	contempt_17	North America	contempt	yes	female
18	0	0.98	1	1.22	3.93	0	2.55	0	0	0	0	0.96	0	0	0.82	0.07	0.33	0.81	0	contempt_17	North America	contempt	yes	female
19	0	0.98	1	1.38	4.05	0	3	0	0	0	0	0.66	0	0	1.15	0.37	0.11	0.68	0	contempt_17	North America	contempt	yes	female
20	0	0.98	1	1.37	4.01	0	3.35	0	0	0	0	0.59	0	0	0.88	0.28	0.24	1.04	0	contempt_17	North America	contempt	yes	female
21	0	0.98	1	1.43	4.05	0	2.98	0	0	0	0	0.76	0	0	0	0	1.4	1.45	0	contempt_17	North America	contempt	yes	female
22	0	0.98	1	1.37	3.98	0	3.4	0	0	0.12	0	0.85	0	0	0	0	2.36	2.46	0	contempt_17	North America	contempt	yes	female
23	0	0.98	1	1.75	4.21	0	2.18	0	0	0.06	0.23	0.97	0	0.08	0	0	2.58	1.96	0.2	contempt_17	North America	contempt	yes	female
24	0	0.98	1	1.21	4.07	0	0.02	0	0.81	0.55	0.35	0.64	0	0.07	0	0	2.64	1.5	2.93	contempt_17	North America	contempt	yes	female
25	0	0.98	1	0.89	4.18	0	0	0	0.66	0.82	0.09	0.62	0	0	0	0	2.59	1.51	4.23	contempt_17	North America	contempt	yes	female
26	0	0.98	1	0.96	3.86	0	0	0	0.13	0.77	0.17	0.87	0	0	0	0	3.06	1.64	3.78	contempt_17	North America	contempt	yes	female
27	0	0.98	1	0.91	3.71	0	0	0	0.45	0.55	0.09	0.61	0	0	0	0	3.39	2.5	2.27	contempt_17	North America	contempt	yes	female
28	0	0.93	1	1.2	3.67	0	0	0	0	0	0.27	0.81	0	0	0	0	4.23	2.95	0.99	contempt_17	North America	contempt	yes	female
29	0	0.93	1	1.08	3.64	0	0	0	0.31	0	0.39	0.98	0	0	0	0	3.98	2.48	0.34	contempt_17	North America	contempt	yes	female
30	0	0.98	1	1	3.74	0	0	0	0	0	0.39	0.79	0	0.09	0	0	3.51	2.31	0	contempt_17	North America	contempt	yes	female
31	0	0.98	1	1.27	4.01	0	0.1	0	0	0	0.38	0.87	0	0.04	0	0	3.49	2.33	0	contempt_17	North America	contempt	yes	female
32	0	0.98	1	1.15	4.05	0	0.52	0	0	0	0.2	0.88	0	0.13	0	0	3.46	2.59	0	contempt_17	North America	contempt	yes	female
33	0	0.98	1	1.46	4.42	0	1.29	0	0	0	0	0.69	0	0.08	0	0	3.39	2.58	0	contempt_17	North America	contempt	yes	female
34	0	0.93	1	1.25	4.33	0	1.57	0	0	0	0	0.68	0	0.36	0	0	3.29	2.41	0	contempt_17	North America	contempt	yes	female
35	0	0.98	1	1.37	4.72	0	2.12	0	0	0	0	0.79	0	0.64	0	0	3.39	2.28	0	contempt_17	North America	contempt	yes	female
36	0	0.98	1	1.94	4.85	0	1.49	0	0	0.09	0	1.13	0	0.1	0.14	0	2.25	1.71	0	contempt_17	North America	contempt	yes	female
37	0	0.98	1	2.08	5	0	0.7	0	0	0	0	0.87	0	0.33	0.93	0	1.8	1.92	1.38	contempt_17	North America	contempt	yes	female
38	0	0.98	1	0.98	4.41	0	0	0	0.21	0.23	0	0.88	0.06	0.35	1.01	0	1.43	1.86	4.17	contempt_17	North America	contempt	yes	female
39	0	0.98	1	1.05	4.42	0	0	0	0.21	0	0	0.97	0	0.4	1.25	0	1.13	1.74	4.2	contempt_17	North America	contempt	yes	female
40	0	0.98	1	1.39	4.38	0	0.14	0	0	0	0	0.86	0	0.32	0.68	0	1.33	1.42	2.57	contempt_17	North America	contempt	yes	female
41	0	0.98	1	1.56	4.29	0	0.62	0	0	0.25	0	0.59	0	0	0	0	2.36	1.92	0.83	contempt_17	North America	contempt	yes	female
42	0	0.98	1	2.03	4.34	0	1.59	0	0.15	0.61	0	0.48	0	0.13	0	0	3.26	2.84	0.2	contempt_17	North America	contempt	yes	female
43	0	0.98	1	2.05	4.33	0	1.98	0	0	0.58	0	0.49	0	0.06	0	0	3.4	2.97	0.04	contempt_17	North America	contempt	yes	female
44	0	0.98	1	1.82	4.58	0	1.81	0	0.09	0.6	0	0.43	0	0.22	0	0	3.01	2.37	0.13	contempt_17	North America	contempt	yes	female
45	0	0.98	1	1.88	4.63	0	0.36	0	0.32	0.39	0	0.29	0	0.3	0	0	2.81	1.82	2.38	contempt_17	North America	contempt	yes	female
46	0	0.98	1	1.64	4.95	0	0	0	0	0.47	0	0.41	0	0.27	0	0	2.41	1.93	4.56	contempt_17	North America	contempt	yes	female
47	0	0.98	1	1.61	4.82	0	0	0	0	0.43	0	0.24	0	0	0	0	2.04	2.42	5	contempt_17	North America	contempt	yes	female
48	0	0.98	1	1.6	4.47	0	0	0	0	0.38	0	0.19	0	0	0	0	1.55	2.09	4.81	contempt_17	North America	contempt	yes	female
49	0	0.98	1	1.12	4.1	0	0	0	0	0.11	0	0.1	0	0	0	0	1.06	1.78	5	contempt_17	North America	contempt	yes	female
50	0	0.93	1	1.41	4.26	0	0	0	0	0.07	0	0.3	0	0	0	0	1.28	1.92	5	contempt_17	North America	contempt	yes	female
51	0	0.98	1	1.3	4.35	0	0	0	0	0.09	0	0.34	0	0	0	0	1.44	2.38	5	contempt_17	North America	contempt	yes	female
52	0	0.98	1	1.55	4.78	0	0	0	0	0	0	0.63	0	0	0	0	1.53	2.02	5	contempt_17	North America	contempt	yes	female
53	0	0.98	1	1.21	4.52	0	0	0	0	0	0	0.71	0	0.22	0	0	1.94	2.13	5	contempt_17	North America	contempt	yes	female
54	0	0.98	1	1.32	5	0	0	0	0	0	0	0.69	0	0.37	0	0	2.28	2.02	5	contempt_17	North America	contempt	yes	female
55	0	0.98	1	1.2	5	0	0	0	0	0	0	0.76	0	0.37	0	0	2.26	1.98	5	contempt_17	North America	contempt	yes	female
56	0	0.98	1	1.74	5	0	0	0	0	0.28	0	0.58	0	0.47	0.03	0	2.02	2.05	4.95	contempt_17	North America	contempt	yes	female
57	0	0.98	1	1.54	4.78	0	0	0	0	0.3	0	0.44	0	0.42	0	0	2.12	1.28	4.64	contempt_17	North America	contempt	yes	female
58	0	0.98	1	1.48	4.82	0	0	0	0	0.13	0	0.75	0	0.44	0	0	2.19	1.13	5	contempt_17	North America	contempt	yes	female
59	0	0.98	1	1.52	4.46	0	0	0	0	0	0.19	0.66	0	0.94	0.03	0	2.54	1.24	4.63	contempt_17	North America	contempt	yes	female
60	0	0.98	1	1.81	4.37	0	0	0	0.07	0	0.09	0.72	0	1.08	0.14	0	2.94	1.51	3.6	contempt_17	North America	contempt	yes	female
61	0	0.98	1	1.49	4.35	0	0.04	0	1	0	0	0.59	0	0.89	0.5	0	2.24	1.64	3.61	contempt_17	North America	contempt	yes	female
62	0	0.98	1	1.47	4.53	0	0.11	0	0.73	0.13	0	0.35	0	0.68	1.09	0	1.08	1.69	2.64	contempt_17	North America	contempt	yes	female
63	0	0.98	1	1.55	4.86	0	0.08	0	0.73	0	0	0.31	0	0.46	0.73	0	1.2	1.71	2.52	contempt_17	North America	contempt	yes	female
64	0	0.98	1	1.68	4.99	0	0	0	0.8	0	0	0.48	0	0.31	0.21	0	1.65	1.62	2.85	contempt_17	North America	contempt	yes	female
65	0	0.98	1	1.44	4.88	0	0	0	0	0	0	0.55	0	0.18	0	0	1.86	2.09	4.72	contempt_17	North America	contempt	yes	female
66	0	0.98	1	1.31	5	0	0	0	0	0.12	0	0.63	0	0.07	0	0	1.98	1.9	5	contempt_17	North America	contempt	yes	female
67	0	0.98	1	1.7	4.96	0	0	0	0.46	0.3	0	0.62	0	0.16	0	0	2	2.02	4.47	contempt_17	North America	contempt	yes	female
68	0	0.98	1	1.84	4.72	0	0	0	0.47	0.3	0	0.58	0	0.17	0.2	0	1.86	1.84	2.45	contempt_17	North America	contempt	yes	female
69	0	0.98	1	1.4	4.33	0	0.29	0	0.35	0	0	0.4	0	0.36	0.28	0.09	1.51	1.59	1.23	contempt_17	North America	contempt	yes	female
70	0	0.98	1	1.29	3.98	0	0.57	0	0.24	0	0	0.62	0	0.29	0.1	0.09	1.59	1.41	0.58	contempt_17	North America	contempt	yes	female
71	0	0.98	1	1.41	3.9	0	0.86	0	0	0	0	0.86	0	0.34	0	0	2.23	1.46	0.18	contempt_17	North America	contempt	yes	female
72	0	0.98	1	1.52	3.9	0	1.02	0	0.38	0	0	1.12	0	0.35	0	0	2.91	1.33	0.11	contempt_17	North America	contempt	yes	female
73	0	0.98	1	1.77	4.26	0	0.71	0	0.48	0	0	1.37	0	0.39	0	0	3.19	1.48	0.39	contempt_17	North America	contempt	yes	female
74	0	0.98	1	1.42	4.07	0	0.24	0.25	0.98	0.31	0.3	1.73	0	0.5	0	0	3.44	2.07	1.16	contempt_17	North America	contempt	yes	female
75	0	0.98	1	1.34	4.01	0	0.97	0.24	0.82	0.54	0.65	1.97	0	0.37	0	0	3.66	2.41	0.7	contempt_17	North America	contempt	yes	female
76	0	0.98	1	1.42	3.84	0	1.39	0.39	1.08	0.45	0.49	2.22	0.19	0	0	0	3.7	2.75	0.37	contempt_17	North America	contempt	yes	female
77	0	0.98	1	1.44	3.83	0	0.9	0.53	0.85	0.37	0.47	2.53	0.41	0	0	0	3.52	2.37	0	contempt_17	North America	contempt	yes	female
78	0	0.98	1	1.18	3.72	0	1.09	0.29	0.29	0	0.4	2.45	0.47	0	0	0	3.6	2.09	0	contempt_17	North America	contempt	yes	female
79	0	0.93	1	1.07	3.8	0	1.05	0.38	0.47	0	0.38	2.55	0.31	0	0	0	3.4	1.71	0	contempt_17	North America	contempt	yes	female
80	0	0.98	1	0.9	3.82	0	1.3	0.14	0.25	0	0.21	2.43	0.51	0	0	0	3.17	0.88	0	contempt_17	North America	contempt	yes	female
81	0	0.98	1	1.35	4.07	0	1.5	0.09	0.38	0	0	2.15	0	0	0	0	2.8	1.29	0	contempt_17	North America	contempt	yes	female
82	0	0.98	1	1.69	4.2	0	2.05	0	0	0	0	1.61	0.14	0	0	0	2.51	1.26	0	contempt_17	North America	contempt	yes	female
83	0	0.98	1	1.81	4.24	0	2.12	0	0.13	0	0	1.47	0.11	0	0	0	2.47	1.61	0	contempt_17	North America	contempt	yes	female
84	0	0.98	1	1.76	4.12	0	2.18	0	0.15	0	0	1.39	0.11	0	0	0.13	2.33	1.41	0	contempt_17	North America	contempt	yes	female
85	0	0.98	1	1.62	4.21	0	2.02	0	0.08	0	0.04	1.32	0.22	0	0	0.02	1.95	1.34	0	contempt_17	North America	contempt	yes	female
86	0	0.98	1	1.53	3.93	0	2.08	0	0	0	0	1.21	0.11	0	0	0.04	1.48	1.54	0	contempt_17	North America	contempt	yes	female
87	0	0.98	1	1.47	3.93	0	2.41	0	0	0	0	1.01	0.27	0	0.95	0.55	0.69	1.14	0	contempt_17	North America	contempt	yes	female
88	0	0.98	1	1.63	4.02	0	2.78	0	0	0	0	0.99	0.6	0	1.43	0.48	0.43	1.05	0	contempt_17	North America	contempt	yes	female
89	0	0.98	1	1.74	4.09	0	2.94	0	0.03	0	0	1.18	0.86	0	1.36	0.62	0.33	0.65	0	contempt_17	North America	contempt	yes	female
90	0	0.98	1	1.68	4.1	0	3.02	0	0.15	0	0	1.27	0.79	0	1.46	0.67	0.34	0.98	0	contempt_17	North America	contempt	yes	female
1	0	0.98	1	0.66	2.6	0	0	1.05	0	0.11	1.61	2.54	0.31	0	0	0	3.4	0.82	2.92	contempt_18	North America	contempt	yes	female
2	0	0.98	1	0.48	2.94	0	0	0.76	0	0.14	1.58	2.04	0.39	0.25	0	0	3.37	0.69	2.94	contempt_18	North America	contempt	yes	female
3	0	0.98	1	0.47	3.08	0	0	0.47	0	0.27	1.31	1.84	0	0.44	0	0	3.39	1	2.89	contempt_18	North America	contempt	yes	female
4	0	0.98	1	0.53	3.12	0	0	0.32	0	0.22	1.23	1.72	0	0.49	0	0	3.32	1.18	2.87	contempt_18	North America	contempt	yes	female
5	0	0.98	1	0.5	3.28	0	0	0.42	0	0.22	1.19	1.85	0	0.39	0	0	3.32	1.35	2.85	contempt_18	North America	contempt	yes	female
6	0	0.98	1	0.48	3.24	0	0	0.49	0	0.16	1.26	2.13	0	0.4	0	0	3.49	0.78	2.87	contempt_18	North America	contempt	yes	female
7	0	0.98	1	0.25	2.83	0	0	0.7	0	0.15	1.4	2.27	0	0.5	0	0	3.5	0.72	2.9	contempt_18	North America	contempt	yes	female
8	0	0.98	1	0.1	2.84	0	0	1.07	0.05	0.6	1.65	2.47	0	0.28	0	0	3.48	0.81	3.51	contempt_18	North America	contempt	yes	female
9	0	0.98	1	0.45	3.1	0	0	1.24	0.92	0.77	1.54	2.65	0	0.23	0	0	3.47	0.62	3.54	contempt_18	North America	contempt	yes	female
10	0	0.98	1	0.87	3.23	0	0	1.4	1.18	0.59	1.64	2.73	0.2	0	0	0	3.48	0.63	3.69	contempt_18	North America	contempt	yes	female
11	0	0.98	1	0.84	3.38	0	0	1.49	1.89	0.63	1.11	2.75	0	0.04	0	0	3.59	0.5	3.67	contempt_18	North America	contempt	yes	female
12	0	0.98	1	0.92	3.64	0	0	1.39	0.82	0.78	1.69	2.75	0	0	0	0	4.18	1.06	3.84	contempt_18	North America	contempt	yes	female
13	0	0.98	1	0.7	3.44	0	0	0.79	0.36	0.77	1.33	2.42	0.02	0	0	0	4.56	1.29	4.05	contempt_18	North America	contempt	yes	female
14	0	0.98	1	0.84	3.33	0	0	0.8	0.73	0.9	1.16	2.2	0	0	0	0	4.79	1.47	4.08	contempt_18	North America	contempt	yes	female
15	0	0.98	1	0.58	3.17	0	0	0.72	1.07	0.91	1.14	2.26	0	0	0	0	4.4	1.33	4.04	contempt_18	North America	contempt	yes	female
16	0	0.98	1	0.96	3.61	0	0	0.75	0.96	0.82	0.66	2.22	0	0	0	0	3.09	0.93	3.97	contempt_18	North America	contempt	yes	female
17	0	0.93	1	0.6	3.5	0	0	0.72	0.26	0.4	1.43	2.09	0.35	0	1.19	0	2.18	0.82	4.57	contempt_18	North America	contempt	yes	female
18	0	0.93	1	0.49	3.43	0	0	0.35	0.44	0.4	0.96	1.47	0	0	0.78	0	1.58	0.38	4.54	contempt_18	North America	contempt	yes	female
19	0	0.93	1	0.55	3.36	0	0	0.03	0	0.33	0.61	1.15	0	0	0.56	0	1.64	0	4.43	contempt_18	North America	contempt	yes	female
20	0	0.93	1	1.1	3.59	0	0	0	0.41	0.37	0.23	0.98	0	0	0.43	0	1.19	0	4.37	contempt_18	North America	contempt	yes	female
21	0	0.93	1	1.21	3.66	0	0	0	0.27	0.42	0.25	0.91	0	0.09	0.46	0	1.16	0.7	4.38	contempt_18	North America	contempt	yes	female
22	0	0.93	1	1.14	3.61	0	0.07	0	0.85	0.55	0.47	0.93	0	0	0.37	0	1.2	0.56	3.92	contempt_18	North America	contempt	yes	female
23	0	0.98	1	1.16	3.44	0	0	0	1.1	0.78	0.16	0.76	0	0.04	0	0	1.81	1.18	3.32	contempt_18	North America	contempt	yes	female
24	0	0.98	1	1.19	3.1	0	0	0	1.19	0.55	0.92	1.28	0	0.28	0	0	2.36	0.95	2.69	contempt_18	North America	contempt	yes	female
25	0	0.98	1	1.16	2.95	0	0	0.08	0.29	0.11	0.91	1.52	0	0.54	0	0	2.17	0.64	1.72	contempt_18	North America	contempt	yes	female
26	0	0.98	1	1.24	2.99	0	0	0.06	0.47	0.07	1.07	1.38	0	0.42	0.01	0	2.01	0.76	1.08	contempt_18	North America	contempt	yes	female
27	0	0.93	1	1.53	3.07	0	0	0.02	0.06	0.1	1.18	1.37	0	0.42	0	0	1.93	0.85	0.54	contempt_18	North America	contempt	yes	female
28	0	0.98	1	1.7	3.45	0	0	0	0.06	0	0.71	1.3	0	0.74	0	0	2.36	0.49	0.03	contempt_18	North America	contempt	yes	female
29	0	0.98	1	1.72	3.52	0	0	0	0	0	0.41	0.65	0	0.43	0	0	2.35	1.39	0	contempt_18	North America	contempt	yes	female
30	0	0.98	1	1.52	3.08	0	0.46	0	0	0	0.24	0.62	0	0.26	0.91	0	0.75	1.29	0	contempt_18	North America	contempt	yes	female
31	0	0.98	1	1.72	3.4	0	0.77	0	0	0	0.29	0.64	0	0.3	1.36	0	0.48	0.72	0	contempt_18	North America	contempt	yes	female
32	0	0.98	1	1.5	3.21	0	0.41	0	0	0	0.45	0.65	0	0.17	0.82	0	0.75	0.78	0	contempt_18	North America	contempt	yes	female
33	0	0.98	1	1.59	3.16	0	0.33	0	0	0	0.74	0.8	0	0	0	0	1.72	0.94	0	contempt_18	North America	contempt	yes	female
34	0	0.98	1	1.66	3.11	0	0.68	0	0	0	0.99	1.01	0	0.01	0	0	1.84	0.32	0	contempt_18	North America	contempt	yes	female
35	0	0.98	1	1.38	2.92	0	0.6	0	0	0	0.9	1.06	0	0.02	0	0	1.69	0.32	0	contempt_18	North America	contempt	yes	female
36	0	0.98	1	1.37	3.09	0	0.51	0	0	0	0.94	0.93	0	0.1	0.02	0	1.47	0.36	0	contempt_18	North America	contempt	yes	female
37	0	0.98	1	1.38	3.09	0	0.5	0	0	0	1.18	0.77	0	0	0.13	0	1.62	0.17	0	contempt_18	North America	contempt	yes	female
38	0	0.98	1	1.56	2.9	0	1.42	0	0	0	1.21	0.52	0	0	0.14	0	1.82	0.27	0	contempt_18	North America	contempt	yes	female
39	0	0.98	1	1.48	2.98	0	1.43	0	0	0	0.8	0.09	0	0	0.63	0	1.3	1.59	0	contempt_18	North America	contempt	yes	female
40	0	0.98	1	1.87	3.03	0	2.03	0	0	0	1.09	0.33	0.07	0.28	1.52	0	0.39	0.71	0	contempt_18	North America	contempt	yes	female
41	0	0.98	1	1.87	2.92	0	2.29	0	0	0	0.92	0.25	0.16	0.25	1.64	0	0.33	0.93	0	contempt_18	North America	contempt	yes	female
42	0	0.98	1	1.87	2.88	0	2.97	0	0	0	1.15	0.42	0	0.2	1.63	0	0.43	0.93	0	contempt_18	North America	contempt	yes	female
43	0	0.98	1	1.92	3.05	0	2.54	0	0	0	1.09	0.41	0.17	0.15	1.18	0	0.69	1.38	0	contempt_18	North America	contempt	yes	female
44	0	0.98	1	1.8	3.03	0	2.53	0	0	0	1.28	0.35	0	0	0.41	0	0.99	1.71	0	contempt_18	North America	contempt	yes	female
45	0	0.98	1	1.61	2.97	0	2.73	0	0	0	1.24	0.42	0	0	0.37	0	1.06	1.7	0	contempt_18	North America	contempt	yes	female
46	0	0.98	1	1.47	2.95	0	2.55	0	0	0	1.2	0.42	0	0	0	0	1.41	2.11	0	contempt_18	North America	contempt	yes	female
47	0	0.98	1	1.69	3.07	0	2.55	0	0	0	1.11	0.71	0	0	0	0	2.02	2.13	0	contempt_18	North America	contempt	yes	female
48	0	0.98	1	1.73	3.18	0	2.82	0	0	0	1.2	1.17	0	0	0	0	2.33	1.48	0	contempt_18	North America	contempt	yes	female
49	0	0.98	1	1.65	3.14	0	2.53	0	0	0	1.2	1.42	0	0	0	0	2.35	1.8	0	contempt_18	North America	contempt	yes	female
50	0	0.98	1	1.73	3.02	0	2.83	0	0	0	0.88	1.33	0	0	0	0	2.38	1.74	0	contempt_18	North America	contempt	yes	female
51	0	0.98	1	1.55	2.85	0	2.63	0	0	0	1.01	1.37	0	0	0	0	2.22	1.54	0	contempt_18	North America	contempt	yes	female
52	0	0.98	1	1.43	2.66	0	2.66	0	0.05	0	1.1	1.38	0	0	0	0	1.92	1.22	0	contempt_18	North America	contempt	yes	female
53	0	0.98	1	1.48	2.58	0	2.47	0	0	0	1.19	1.5	0	0	0	0	1.81	0.56	0	contempt_18	North America	contempt	yes	female
54	0	0.98	1	1.4	2.35	0	2.45	0	0	0	1.18	1.37	0	0	0	0	1.72	0.33	0	contempt_18	North America	contempt	yes	female
55	0	0.98	1	1.2	2.19	0	2.13	0	0	0	1.17	1	0	0	0	0	1.94	0.42	0	contempt_18	North America	contempt	yes	female
56	0	0.98	1	1.26	2.19	0	2.01	0	0	0	1.12	1.01	0	0.03	0	0	2.48	0.47	0	contempt_18	North America	contempt	yes	female
57	0	0.93	1	1.11	2.11	0	2.32	0	0	0	1.14	0.98	0	0	0	0	2.81	0.93	0	contempt_18	North America	contempt	yes	female
58	0	0.93	1	1.26	2.27	0	2	0	0	0	1.14	1.09	0	0.21	0	0	2.52	0.59	0	contempt_18	North America	contempt	yes	female
59	0	0.98	1	0.95	2.27	0	2.39	0	0	0	1.23	0.89	0	0.42	0	0	2.09	0.48	0	contempt_18	North America	contempt	yes	female
60	0	0.98	1	1.13	2.25	0	2.48	0	0	0	1.37	0.64	0	0.32	0	0	1.98	0.13	0	contempt_18	North America	contempt	yes	female
61	0	0.98	1	1.13	2.25	0	2.61	0	0	0	1.43	0.35	0	0.46	0.05	0	1.93	0.53	0	contempt_18	North America	contempt	yes	female
62	0	0.98	1	1.2	2.36	0	3.11	0	0	0	1.41	0.11	0	0.47	0	0	2.03	0.56	0	contempt_18	North America	contempt	yes	female
63	0	0.93	1	1.21	2.56	0	2.71	0	0	0	1.09	0	0	0.45	0.05	0	1.77	0.54	0	contempt_18	North America	contempt	yes	female
64	0	0.98	1	1.58	2.9	0	2.43	0	0	0	0.75	0	0	0.28	0	0	1.1	0.92	0	contempt_18	North America	contempt	yes	female
65	0	0.98	1	1.42	2.96	0	2.29	0	0	0.06	0.87	0	0	0.34	0.07	0	0.9	0.78	0	contempt_18	North America	contempt	yes	female
66	0	0.98	1	1.32	2.89	0	2.41	0	0	0	0.83	0	0	0.29	0.07	0	0.74	0.48	0	contempt_18	North America	contempt	yes	female
67	0	0.98	1	1.39	3.06	0	2.88	0	0	0	0.33	0	0	0.05	0.06	0	1.19	1.22	0	contempt_18	North America	contempt	yes	female
68	0	0.98	1	1.35	3.14	0	3.11	0	0	0.08	0.38	0	0	0	0	0	1.83	1.62	0	contempt_18	North America	contempt	yes	female
69	0	0.98	1	1.43	3.23	0	2.73	0	0	0	0.52	0	0	0	0	0	2.03	1.95	0	contempt_18	North America	contempt	yes	female
70	0	0.98	1	1.71	3.18	0	2.65	0	0	0	0.47	0	0	0	0	0	2.09	1.35	0	contempt_18	North America	contempt	yes	female
71	0	0.98	1	1.47	2.96	0	2.61	0	0	0	0.34	0.01	0	0	0	0	2.19	1.19	0	contempt_18	North America	contempt	yes	female
72	0	0.98	1	1.33	2.85	0	2.61	0	0	0	0.35	0.07	0	0	0	0	2.05	1.23	0	contempt_18	North America	contempt	yes	female
73	0	0.98	1	1.33	2.98	0	2.48	0	0	0	0.34	0.15	0	0.14	0	0	2.03	1.19	0	contempt_18	North America	contempt	yes	female
74	0	0.98	1	1.28	2.99	0	2.84	0	0	0	0.19	0.14	0	0.21	0	0	1.81	1.23	0	contempt_18	North America	contempt	yes	female
75	0	0.98	1	1.24	2.92	0	2.52	0	0	0	0.07	0.14	0	0.27	0	0	1.82	0.83	0	contempt_18	North America	contempt	yes	female
76	0	0.98	1	1.21	2.78	0	2.54	0	0	0	0.15	0.18	0	0.18	0	0	1.67	1.21	0	contempt_18	North America	contempt	yes	female
77	0	0.98	1	1.34	2.76	0	2.73	0	0	0	0.28	0.28	0	0.24	0	0	1.82	1.16	0	contempt_18	North America	contempt	yes	female
78	0	0.98	1	1.1	2.66	0	2.55	0	0	0	0.21	0.38	0	0.11	0	0	1.92	0.97	0	contempt_18	North America	contempt	yes	female
79	0	0.98	1	1.15	2.76	0	2.49	0	0	0	0	0.27	0	0	0	0	2.49	1.52	0	contempt_18	North America	contempt	yes	female
80	0	0.98	1	1.28	2.87	0	2.62	0	0	0.17	0.17	0.2	0	0	0	0	3.46	2.58	0	contempt_18	North America	contempt	yes	female
81	0	0.93	1	1.03	2.55	0	2.35	0	0	0.19	0.18	0.29	0	0	0	0	4.16	2.29	0	contempt_18	North America	contempt	yes	female
82	0	0.98	1	0.9	2.44	0	2.15	0	0	0.37	0.19	0.2	0	0	0	0	3.56	2.04	0	contempt_18	North America	contempt	yes	female
83	0	0.98	1	1.09	2.69	0	2.24	0	0	0.46	0	0	0	0	0.1	0.11	1.3	1.87	0	contempt_18	North America	contempt	yes	female
84	0	0.98	1	0.75	2.12	0	0.8	0	0	0.13	0	0	0	0.63	1.32	0.22	0.28	1.63	0	contempt_18	North America	contempt	yes	female
85	0	0.98	1	0.98	2.08	0	1.73	0	0.64	0.06	0	0	0	0.83	1.45	0.35	0.12	1.79	0	contempt_18	North America	contempt	yes	female
86	0	0.98	1	1.06	2.26	0	1.48	0	0.66	0.03	0	0.13	0	0.67	0.87	0.18	0.66	1.29	0	contempt_18	North America	contempt	yes	female
87	0	0.93	1	0.82	2.18	0	2.38	0	1.2	0	0	0	0	0	0.07	0.42	1.07	2.32	0	contempt_18	North America	contempt	yes	female
88	0	0.98	1	0.82	2.45	0	2.39	0	1.11	0	0	0	0	0	0	0.45	1.42	3.34	0	contempt_18	North America	contempt	yes	female
89	0	0.98	1	0.95	2.22	0	2	0	0.97	0.28	0	0	0	0	0.03	0.29	1.1	2.99	0	contempt_18	North America	contempt	yes	female
90	0	0.98	1	0.49	1.51	0	1.45	0	1.06	0	0	0.23	0	0.2	0.61	0.25	1.04	2.03	0	contempt_18	North America	contempt	yes	female
91	0	0.98	1	0.4	0.9	0	0.53	0	1.5	0	0	0.31	0	0.41	0.96	0.18	0.46	0.9	0	contempt_18	North America	contempt	yes	female
92	0	0.98	1	0.67	0.32	0	0	0.22	2.05	0.26	0.48	0.59	0	0.66	0.5	0	1.06	0.62	0.19	contempt_18	North America	contempt	yes	female
93	0	0.98	1	0.7	0.13	0	0	0.54	3.33	0.57	0.63	0.82	0	0.88	0.43	0	1.78	0.68	0.94	contempt_18	North America	contempt	yes	female
94	0	0.98	1	0.95	0.16	0	0	0.45	3.19	0.73	0.53	0.71	0	0.52	0.65	0	1.86	1.55	0.86	contempt_18	North America	contempt	yes	female
95	0	0.98	1	1.06	0.61	0	0	0.32	2.2	0.97	0.51	0.02	0	0.91	1.29	0	0.73	2.1	1.03	contempt_18	North America	contempt	yes	female
96	0	0.98	1	1.07	0.44	0.2	0	0.44	1.84	1.07	0.79	0	0	1.08	1.97	0	0.07	2.18	1.26	contempt_18	North America	contempt	yes	female
97	0	0.98	1	0.73	0.59	0.19	0	0.36	1.67	1.12	0.62	0	0.06	0.79	2.19	0	0.15	1.51	1.26	contempt_18	North America	contempt	yes	female
98	0	0.98	1	0.46	0.52	0.19	0	0.04	1.76	0.81	0	0	0	0.05	0.56	0	0.46	2.12	1.14	contempt_18	North America	contempt	yes	female
99	0	0.98	1	0.12	0.25	0.4	0	0	1.25	0.3	0	0	0	0.29	0.05	0	1.7	3.21	0.97	contempt_18	North America	contempt	yes	female
100	0	0.98	1	0.3	0.19	0.73	0	0	0.79	0	0.26	0.12	0	0.43	0	0	2.43	3.49	0.82	contempt_18	North America	contempt	yes	female
101	0	0.98	1	0	0.18	0.8	0	0.02	0.48	0	0.43	0.77	0	0.36	0	0.04	2.65	3.21	0.39	contempt_18	North America	contempt	yes	female
102	0	0.93	1	0	0	0.33	0	0.11	0.13	0	0.57	1.14	0	0.42	0.47	0.38	1.61	1.99	0.23	contempt_18	North America	contempt	yes	female
103	0	0.93	1	0	0	0.04	0	0.39	0	0	0.79	1.34	0.53	0.25	0.73	0.46	1.44	1.45	0.12	contempt_18	North America	contempt	yes	female
104	0	0.98	1	0	0	0	0	0.37	0.37	0	0.56	1.34	0.46	0.03	0.42	0.29	1.51	1.27	0	contempt_18	North America	contempt	yes	female
105	0	0.98	1	0	0	0	0	0.31	0.12	0	0.48	1.38	0.25	0.01	0	0.15	1.62	1.04	0	contempt_18	North America	contempt	yes	female
106	0	0.98	1	0	0	0	0	0.25	0	0	0.41	1.42	0	0.08	0	0.16	1.98	1.41	0	contempt_18	North America	contempt	yes	female
107	0	0.93	1	0	0	0	0	0.3	0	0	0.38	1.62	0	0.04	0	0	2.17	1.47	0	contempt_18	North America	contempt	yes	female
108	0	0.98	1	0	0	0	0	0.35	0.07	0	0.68	1.73	0	0.07	0	0	2.31	1.09	0	contempt_18	North America	contempt	yes	female
109	0	0.93	1	0	0	0	0	0.44	0	0	0.62	1.67	0	0.06	0	0	2.16	1.28	0	contempt_18	North America	contempt	yes	female
110	0	0.98	1	0	0	0	0	0.53	0.45	0	0.51	1.7	0	0.11	0	0	2.25	1.37	0	contempt_18	North America	contempt	yes	female
111	0	0.98	1	0	0	0.1	0	0.81	1.19	0	0.57	1.63	0	0.19	0	0	2.47	1.81	0.47	contempt_18	North America	contempt	yes	female
112	0	0.98	1	0	0	0.45	0	0.84	1.38	0	0.59	1.11	0.1	0.53	0	0	3.27	2.45	0.36	contempt_18	North America	contempt	yes	female
113	0	0.98	1	0	0	0.3	0	0.34	0.92	0.12	0.3	0.26	0	0.81	0	0	2.68	2.69	0.7	contempt_18	North America	contempt	yes	female
114	0	0.98	1	0	0	0.3	0	0	1.16	0.21	0	0	0.17	1.22	0.67	0.03	1.2	2.35	0.9	contempt_18	North America	contempt	yes	female
115	0	0.98	1	0	0	0.2	0	0	0.62	0.12	0	0	0.15	1.48	1.37	0.37	0.64	1.99	0.95	contempt_18	North America	contempt	yes	female
116	0	0.98	1	0	0	0.07	0	0	1.03	0.31	0.06	0	0	1.58	1.28	0.38	0.7	1.72	1.07	contempt_18	North America	contempt	yes	female
117	0	0.98	1	0	0.42	0.77	0	0.04	2.07	0.95	0.05	0	0	1.46	1.46	0.34	0.77	2.12	2.39	contempt_18	North America	contempt	yes	female
118	0	0.98	1	0	0.54	0.63	0	0.05	1.45	1.22	0	0	0	1.65	1.43	0.03	0.7	1.6	3.02	contempt_18	North America	contempt	yes	female
119	0	0.98	1	0	1.1	0.51	0	0.11	0.72	1.55	0.18	0	0	1.25	0.72	0	1.29	2.05	3.41	contempt_18	North America	contempt	yes	female
120	0	0.98	1	0	1.12	0.41	0	0.36	0.84	1.73	0.83	0	0	0.98	0.44	0	2.46	1.99	3.55	contempt_18	North America	contempt	yes	female
121	0	0.98	1	0	1.17	0.12	0	0.3	0.84	1.41	0.53	0	0	1.09	0.49	0	2.36	1.83	3.43	contempt_18	North America	contempt	yes	female
122	0	0.98	1	0	1.25	0	0	0	0.64	0.77	0.09	0	0	1.46	0.79	0	1.95	1.67	3.81	contempt_18	North America	contempt	yes	female
123	0	0.98	1	0	0.87	0	0	0	0.61	0.56	0	0	0	1.32	0.94	0	1.94	1.76	3.88	contempt_18	North America	contempt	yes	female
124	0	0.98	1	0	0.59	0	0	0	0.61	0.37	0	0	0	1.29	0.96	0	1.97	1.57	3.4	contempt_18	North America	contempt	yes	female
125	0	0.98	1	0	0.84	0.01	0	0	0.9	0.57	0	0	0	1.28	0.61	0	2.39	2.02	3.45	contempt_18	North America	contempt	yes	female
126	0	0.98	1	0	0.64	0	0	0	1.12	0.8	0	0	0	1.13	0.33	0	2.61	1.88	3.42	contempt_18	North America	contempt	yes	female
127	0	0.98	1	0	0.87	0	0	0.15	1.38	1.13	0.16	0	0	0.72	0.6	0	2.21	2.04	3.04	contempt_18	North America	contempt	yes	female
128	0	0.98	1	0	0.63	0	0	0.35	1.28	1.18	0.31	0.41	0	0.76	0.7	0	2.02	1.89	3.27	contempt_18	North America	contempt	yes	female
129	0	0.98	1	0	0.34	0	0	0.7	1.83	1.1	0.96	0.76	0.16	0.42	0.76	0	1.8	1.87	2.89	contempt_18	North America	contempt	yes	female
130	0	0.98	1	0	0.72	0	0	0.41	1.27	0.71	0.69	0.8	0.07	0	0.75	0.21	1.64	1.37	1.11	contempt_18	North America	contempt	yes	female
131	0	0.93	1	0.74	2.16	0	1.16	0	0.29	0.12	0.77	0.99	0	0.26	0.72	0.15	1.89	1.52	0.25	contempt_18	North America	contempt	yes	female
132	0	0.93	1	1.03	2.58	0	2.22	0	0	0	0.58	1.1	0	0.57	0.22	0.1	1.71	1.6	0	contempt_18	North America	contempt	yes	female
133	0	0.93	1	1.22	3.21	0	2.88	0	0	0	0.57	1.24	0	0.7	0.22	0.15	1.86	1.3	0	contempt_18	North America	contempt	yes	female
134	0	0.98	1	1.01	3.24	0	3.54	0	0	0	0.72	1.21	0	0.94	0.45	0.17	1.75	1.12	0	contempt_18	North America	contempt	yes	female
135	0	0.98	1	1.49	3.24	0	2.27	0	0	0	0.63	0.71	0	0.52	0.66	0.23	1.73	1.3	0	contempt_18	North America	contempt	yes	female
136	0	0.98	1	0.74	1.94	0	0	0	1.27	0.15	0.8	0.5	0	0.76	1.18	0	1.38	1.57	1.65	contempt_18	North America	contempt	yes	female
137	0	0.98	1	0.6	1.2	0	0	0.29	1.95	0.52	0.81	0.64	0	0.95	0.39	0	2.26	1.5	0.85	contempt_18	North America	contempt	yes	female
138	0	0.93	1	0.34	0.43	0	0.19	0	0.87	0.1	0.54	0.42	0	0.82	0.26	0	2.45	1.73	0	contempt_18	North America	contempt	yes	female
139	0	0.93	1	0.68	0.6	0	1.2	0	0	0	0.64	0.62	0	0.97	0.06	0	2.48	1.24	0	contempt_18	North America	contempt	yes	female
140	0	0.98	1	0.8	0.77	0	1.48	0	0	0	0.76	0.77	0	0.76	0.21	0.1	2.38	1.12	0	contempt_18	North America	contempt	yes	female
141	0	0.98	1	1.03	0.64	0	0.74	0	0	0.36	0.72	0.68	0	0.06	0.19	0.14	2.17	1.47	0	contempt_18	North America	contempt	yes	female
142	0	0.98	1	0.93	0.27	0	0.25	0.03	0.85	0.67	0.67	0.62	0	0	0.54	0.14	1.98	1.58	0	contempt_18	North America	contempt	yes	female
143	0	0.93	1	1.12	0.04	0	0.62	0	0.85	0.52	0.46	0.62	0	0	0.14	0.12	1.78	1.36	0	contempt_18	North America	contempt	yes	female
144	0	0.93	1	0.79	0.22	0	0.93	0	1.41	0.24	0.51	0.7	0	0.06	0.07	0.07	1.88	1.41	0	contempt_18	North America	contempt	yes	female
145	0	0.98	1	0.79	0.72	0	0.85	0	1.2	0.29	0.84	0.92	0	0.08	0	0.07	2.17	1.44	0	contempt_18	North America	contempt	yes	female
146	0	0.98	1	0.43	1.14	0	0.42	0	1.01	0.67	0.65	0.96	0	0	0.1	0.02	2.1	1.59	0	contempt_18	North America	contempt	yes	female
147	0	0.98	1	0.47	1.67	0	0	0.57	2.14	1.04	1.03	1.29	0	0	0.28	0	2.36	1.17	1.75	contempt_18	North America	contempt	yes	female
148	0	0.98	1	0	2.27	0	0	0.49	1.11	1.05	1.04	1.76	0	0.29	0.25	0	2.18	0.74	3.14	contempt_18	North America	contempt	yes	female
149	0	0.98	1	0.34	2.64	0	0	0.36	0.61	1.14	0.9	1.57	0	0.78	0	0	2.36	0.54	1.71	contempt_18	North America	contempt	yes	female
150	0	0.93	1	0.53	2.55	0	0.06	0.08	0	0.44	0.92	1.44	0	0.99	0.09	0	2.61	1.34	0	contempt_18	North America	contempt	yes	female
151	0	0.98	1	0.34	1.98	0	0.69	0.01	0	0	1.37	1.81	0.35	0.65	0.2	0	3.01	1.22	0	contempt_18	North America	contempt	yes	female
1	0	0.98	1	2.81	3.05	0	1.47	0	0.44	0	0.29	0.05	0	1.31	0	0	0	0	0.78	contempt_19	North America	contempt	yes	male
2	0	0.98	1	3.07	3.22	0	1.29	0	0.41	0	0.12	0.09	0	1.32	0	0	0.43	0	0.91	contempt_19	North America	contempt	yes	male
3	0	0.98	1	3.28	3.06	0	1.05	0	0.64	0	0.19	0	0	1.43	0	0	0	0	1.12	contempt_19	North America	contempt	yes	male
4	0	0.98	1	3.04	2.99	0	0.45	0	0.65	0	0.21	0	0	1.61	0	0	0	0	1	contempt_19	North America	contempt	yes	male
5	0	0.98	1	3.12	2.96	0	0.51	0	0.6	0	0.27	0	0	1.49	0.12	0	0.02	0	0.87	contempt_19	North America	contempt	yes	male
6	0	0.98	1	3.26	2.92	0	0.56	0	0.41	0	0.32	0	0	1.59	0.25	0	0.16	0	0.78	contempt_19	North America	contempt	yes	male
7	0	0.98	1	3.24	2.96	0	1.18	0	0.41	0	0.7	0	0	1.58	0.11	0	0.25	0	0.83	contempt_19	North America	contempt	yes	male
8	0	0.98	1	2.99	2.78	0	1.22	0	0.37	0	0.71	0	0	1.6	0	0	0.22	0	0.89	contempt_19	North America	contempt	yes	male
9	0	0.98	1	3.18	2.77	0	1.32	0	0.5	0	0.83	0	0.01	1.59	0	0	0.29	0	0.88	contempt_19	North America	contempt	yes	male
10	0	0.98	1	3.35	2.6	0	1.22	0	0.77	0	1.14	0	0.04	1.61	0	0	0.56	0	0.95	contempt_19	North America	contempt	yes	male
11	0	0.98	1	3.47	2.63	0	1.47	0	1.05	0	0.93	0	0	1.34	0	0	0.57	0	0.97	contempt_19	North America	contempt	yes	male
12	0	0.98	1	3.67	2.74	0	1.29	0	1.11	0	0.83	0	0	1.33	0	0	0.52	0	0.93	contempt_19	North America	contempt	yes	male
13	0	0.98	1	3.75	2.88	0	1.97	0	0.74	0	0.32	0	0	1.22	0	0	0	0	1.17	contempt_19	North America	contempt	yes	male
14	0	0.93	1	3.63	3.34	0	1.66	0	0.06	0	0	0	0	1.29	0	0	0	0	1.06	contempt_19	North America	contempt	yes	male
15	0	0.93	1	3.53	3.22	0	1.67	0	0.21	0	0	0	0	1.34	0	0	0	0.35	0.96	contempt_19	North America	contempt	yes	male
16	0	0.98	1	3.21	3.06	0	2.56	0	1.25	0	0.16	0	0	1.16	0	0	0.74	0.61	0.95	contempt_19	North America	contempt	yes	male
17	0	0.98	1	3.1	3.06	0	2.4	0	1.05	0	0.25	0	0	1.2	0	0	1.01	0.38	0.9	contempt_19	North America	contempt	yes	male
18	0	0.98	1	3.18	3.06	0	2.51	0	1.04	0	0	0	0	1.45	0	0	0.76	0	0.9	contempt_19	North America	contempt	yes	male
19	0	0.98	1	3.1	2.84	0	2.8	0	1.58	0	0.1	0	0	1.44	0	0	0.62	0	0.95	contempt_19	North America	contempt	yes	male
20	0	0.98	1	3.14	2.61	0	2.03	0.03	1.26	0	0.11	0	0	1.49	0	0	0.26	0	1.14	contempt_19	North America	contempt	yes	male
21	0	0.98	1	2.87	2.55	0	1.24	0.14	1.1	0	0.19	0	0	1.7	0	0	0	0	1.42	contempt_19	North America	contempt	yes	male
22	0	0.98	1	2.84	2.83	0	1.34	0.25	0.77	0	0.03	0.39	0	1.68	0	0	0	0	2.43	contempt_19	North America	contempt	yes	male
23	0	0.98	1	2.62	2.62	0	1.52	0.46	0.59	0	0	0.6	0	1.67	0	0	0	0	2.19	contempt_19	North America	contempt	yes	male
24	0	0.98	1	1.92	1.86	0	1.43	0.55	0.34	0	0	0.91	0	1.55	0.13	0	0	0	1.84	contempt_19	North America	contempt	yes	male
25	0	0.98	1	1.65	1.4	0	1.11	0.95	0.39	0	0.15	1.02	0	1.44	0.19	0	0	0	2.31	contempt_19	North America	contempt	yes	male
26	0	0.98	1	1.98	1.83	0	1.18	1.11	0.16	0	0.35	1.19	0	1.42	0.01	0	0	0	2.46	contempt_19	North America	contempt	yes	male
27	0	0.93	1	2.09	1.71	0	0.87	1.13	0.62	0.14	0.59	1.24	0	1.37	0.4	0	0	0	2.15	contempt_19	North America	contempt	yes	male
28	0	0.98	1	2.25	1.87	0	1.35	0.75	0.44	0	0.78	1.03	0	1.7	0.88	0	0	0	1.52	contempt_19	North America	contempt	yes	male
29	0	0.98	1	2.32	1.49	0	1.21	0.74	0	0	0.78	0.92	0.77	2.18	1.23	0	0	0	1.3	contempt_19	North America	contempt	yes	male
30	0	0.98	1	1.96	1.4	0	1.08	1.02	0.23	0	1.06	1.13	0.74	2.23	1.03	0	0.02	0	1.15	contempt_19	North America	contempt	yes	male
31	0	0.98	1	2.29	1.3	0	1.08	1.04	0	0	0.87	0.95	0.85	2.31	0.81	0	0.1	0	0.94	contempt_19	North America	contempt	yes	male
32	0	0.98	1	2.13	1.5	0	0.99	1	0.34	0	0.87	1.07	0.84	2.22	1.06	0	0.16	0	1.19	contempt_19	North America	contempt	yes	male
33	0	0.98	1	2.17	1.85	0	1.11	1.29	0.28	0	1.03	0.94	0.87	2.14	0.85	0	0.26	0.12	2.8	contempt_19	North America	contempt	yes	male
34	0	0.98	1	1.83	1.36	0	0.87	1.14	0.29	0	1	0.9	0.91	2.24	1.12	0	0.11	0	2.2	contempt_19	North America	contempt	yes	male
35	0	0.98	1	1.98	1.15	0	0.98	0.86	0.16	0	1.03	0.83	0.6	2.19	1.1	0	0	0	1.35	contempt_19	North America	contempt	yes	male
36	0	0.98	1	1.9	0.97	0	0.57	0.77	0	0	0.91	0.74	0.71	2.34	1.3	0	0	0.18	0.9	contempt_19	North America	contempt	yes	male
37	0	0.98	1	1.82	1.07	0	0.78	0.74	0.04	0	0.86	0.67	0.28	2.3	1.09	0	0	0	0.8	contempt_19	North America	contempt	yes	male
38	0	0.98	1	2.21	1.88	0	1.08	0.35	0.04	0	0.92	0.99	0.36	1.8	0.2	0	1.03	0.23	0.99	contempt_19	North America	contempt	yes	male
39	0	0.98	1	2.29	2.31	0	0.69	0	0	0	0.76	0	0	1.78	0	0	1.63	1.39	1.01	contempt_19	North America	contempt	yes	male
40	0	0.98	1	1.96	2.24	0	0.37	0	0	0	0.42	0	0	1.76	0.75	0	0.36	0.52	1.23	contempt_19	North America	contempt	yes	male
41	0	0.98	1	2.09	2.24	0.71	0.03	0	0	0	0.56	0	0	1.89	1.32	0	0.14	0.44	1.14	contempt_19	North America	contempt	yes	male
42	0	0.98	1	1.9	2.21	0	0.18	0	0	0	0.45	0	0	1.69	0	0	1.05	0	0.78	contempt_19	North America	contempt	yes	male
43	0	0.98	1	2.18	2.74	0	0.76	0	0	0	0.66	0.04	0.06	1.16	0	0	1.75	0.56	0.57	contempt_19	North America	contempt	yes	male
44	0	0.98	1	2.02	2.45	0	0.66	0	0	0	0.45	0	0.34	1.11	0	0	1.96	1.08	0.53	contempt_19	North America	contempt	yes	male
45	0	0.98	1	2.22	2.7	0	0.93	0	0	0	0.7	0.19	0.26	1.01	0	0	1.84	0.8	0.59	contempt_19	North America	contempt	yes	male
46	0	0.98	1	1.98	2.77	0	1.2	0	0	0	0.38	0.39	0.38	1.2	0	0	1.24	0.28	0.62	contempt_19	North America	contempt	yes	male
47	0	0.98	1	2.17	2.85	0	1.24	0	0	0	0.34	0.41	0.24	1.28	0	0	1.47	0	0.79	contempt_19	North America	contempt	yes	male
48	0	0.98	1	1.86	2.88	0	1.43	0.01	0	0	0.16	0.62	0.27	1.13	0	0	1.54	0	0.74	contempt_19	North America	contempt	yes	male
49	0	0.98	1	2.06	2.94	0	1.55	0.36	0	0	0.05	0.83	0.51	1.35	0	0	1.15	0	0.83	contempt_19	North America	contempt	yes	male
50	0	0.98	1	2.04	2.96	0	1.49	0.65	0	0	0.31	1.24	0.52	1.57	0	0	1.34	0	2.47	contempt_19	North America	contempt	yes	male
51	0	0.98	1	1.71	2.15	0	0.33	0.85	0	0	0.02	1.45	0.51	1.21	0	0.15	1.2	0	2.46	contempt_19	North America	contempt	yes	male
52	0	0.98	1	1.57	1.57	0	0.9	0.83	0.36	0.22	0.58	1.42	0.64	1.12	0	0	1.54	0	1.9	contempt_19	North America	contempt	yes	male
53	0	0.98	1	1.22	0.82	0	0.6	0.72	1.06	0.61	0	1.09	0.34	0.88	0	0	1.36	0	1.52	contempt_19	North America	contempt	yes	male
54	0	0.98	1	1	0.32	0	0.55	0.89	1.51	0.83	0	0.91	0.2	1.06	0	0	1.29	0	1.33	contempt_19	North America	contempt	yes	male
55	0	0.98	1	0.74	0	0	0.41	0.92	1.9	0.86	0.09	0.59	0.19	1.62	0	0	0.79	0	1.28	contempt_19	North America	contempt	yes	male
56	0	0.98	1	0.49	0	0	0.26	1.03	1.94	0.96	0.09	0.62	0.52	1.93	0.27	0	0.38	0	1.18	contempt_19	North America	contempt	yes	male
57	0	0.98	1	0.24	0	0	0	1.19	1.71	1.09	0.02	0.65	0.67	2.05	0.36	0	0.08	0	1.14	contempt_19	North America	contempt	yes	male
58	0	0.98	1	0.3	0	0	0	1.45	1.72	0.8	0.1	0.94	0.71	2.19	0.43	0	0	0	0.9	contempt_19	North America	contempt	yes	male
59	0	0.98	1	0.61	0	0	0.52	1.57	1.47	0.62	0.36	1.08	1.01	2.23	0.19	0	0.03	0	0.56	contempt_19	North America	contempt	yes	male
60	0	0.98	1	0.1	0	0.01	0	1.62	1.61	0.35	0.81	1.31	0.82	2.27	0	0	0	0	0.27	contempt_19	North America	contempt	yes	male
61	0	0.98	1	0.44	0	0.41	0	1.83	2	0.61	1.02	1.2	0.84	2.03	0.22	0	0	0	0.03	contempt_19	North America	contempt	yes	male
62	0	0.98	1	0.28	0	0.41	0	1.68	1.39	0.69	0.88	1.13	1.22	2.03	0.23	0	0	0	0	contempt_19	North America	contempt	yes	male
63	0	0.98	1	0.17	0	0.52	0	1.64	1.09	0.71	0.82	1.17	1.4	1.94	0.31	0	0	0	0	contempt_19	North America	contempt	yes	male
64	0	0.98	1	0.27	0	0.46	0	1.6	1.4	0.68	0.88	1.14	1.38	1.97	0.41	0	0	0	0	contempt_19	North America	contempt	yes	male
65	0	0.98	1	0	0	0.31	0	1.79	1.84	0.78	0.91	1.16	0.87	2.08	0.75	0	0	0	0	contempt_19	North America	contempt	yes	male
66	0	0.98	1	0.09	0	0.69	0.23	1.72	1.55	0.96	0.91	1.12	0.28	2.06	0.61	0.09	0	0	0.06	contempt_19	North America	contempt	yes	male
67	0	0.98	1	0.26	0	0.76	0.5	1.69	1.83	0.89	0.95	1.15	0.14	2.06	0.7	0.03	0	0	0.03	contempt_19	North America	contempt	yes	male
68	0	0.98	1	0.38	0	0.79	0.25	1.73	1.46	0.82	0.97	1.18	0.21	2.16	0.79	0	0	0	0.1	contempt_19	North America	contempt	yes	male
69	0	0.98	1	0.29	0	0.86	0.29	1.82	1.53	0.93	0.96	1.01	0.03	2.15	0.79	0.12	0	0	0.02	contempt_19	North America	contempt	yes	male
70	0	0.98	1	0.42	0	0.62	0	1.72	1.35	0.93	1.09	1.02	0.28	2.24	0.84	0	0	0	0	contempt_19	North America	contempt	yes	male
71	0	0.98	1	0.34	0	0.74	0.12	1.72	1.5	1.06	1.15	1.05	0.27	2.27	0.92	0	0	0	0	contempt_19	North America	contempt	yes	male
1	0	0.98	1	0	0	0	0.47	0	0.25	0	0	0.35	0	0.55	0	0	0.5	1.09	0.24	contempt_20	North America	contempt	yes	female
2	0	0.98	1	0.43	0.2	0	0	0	0	0	0	0.4	0	0.61	0	0	0	0.62	0.93	contempt_20	North America	contempt	yes	female
3	0	0.98	1	0.64	0.77	0	0	0	0.25	0	0	0.62	0	0.47	0	0	0.17	0.72	3.82	contempt_20	North America	contempt	yes	female
4	0	0.98	1	0.54	0.47	0	0.07	0.03	0.12	0	0	0.78	0.05	0.66	0	0	0.42	0.82	3.47	contempt_20	North America	contempt	yes	female
5	0	0.98	1	0.35	0.12	0	0	0.5	1.4	0	0	0.77	0.36	0.91	0	0	0.83	0.9	2.52	contempt_20	North America	contempt	yes	female
6	0	0.98	1	0.44	0	0	0	0.48	1.33	0	0	0.81	0.84	1.09	0	0	0.93	1.1	1.73	contempt_20	North America	contempt	yes	female
7	0	0.98	1	0.19	0	0	0	0.18	0.75	0	0	0.84	0.71	0.99	0	0	0.88	1.3	0.91	contempt_20	North America	contempt	yes	female
8	0	0.98	1	0.26	0	0	0	0.05	0.45	0	0	0.85	0.35	0.86	0	0	1	1.32	0.62	contempt_20	North America	contempt	yes	female
9	0	0.98	1	0.17	0	0	0	0	0.28	0	0	0.74	0.45	0.83	0	0	0.93	1.38	0.45	contempt_20	North America	contempt	yes	female
10	0	0.98	1	0.13	0	0	0.02	0	0	0	0	0.79	0.18	0.78	0	0	1.23	1.39	0.32	contempt_20	North America	contempt	yes	female
11	0	0.98	1	0.24	0.04	0	0	0	0.21	0	0.02	0.75	0.08	0.66	0	0	1.46	1.58	0.23	contempt_20	North America	contempt	yes	female
12	0	0.98	1	0.17	0.04	0	0	0	0.12	0	0.1	0.78	0	0.63	0	0	1.58	1.72	0.13	contempt_20	North America	contempt	yes	female
13	0	0.98	1	0.43	0.34	0	0.3	0	0.18	0	0	0.66	0.04	0.59	0	0	0.88	1.52	0.08	contempt_20	North America	contempt	yes	female
14	0	0.98	1	0.26	0.02	0	0	0	0	0	0	0.62	0.09	0.7	0	0	0.51	1.16	0.19	contempt_20	North America	contempt	yes	female
15	0	0.98	1	0.38	0.03	0	0.1	0	0	0	0	0.67	0	0.82	0	0	0.38	0.79	0.12	contempt_20	North America	contempt	yes	female
16	0	0.98	1	0.34	0	0	0.36	0	0	0	0	0.71	0.1	0.91	0	0	0.4	0.85	0.09	contempt_20	North America	contempt	yes	female
17	0	0.98	1	0.49	0	0	0.15	0	0	0	0	0.89	0.13	0.9	0	0	0.58	0.76	0.12	contempt_20	North America	contempt	yes	female
18	0	0.98	1	0.48	0	0	0.4	0	0	0	0	0.95	0.17	0.92	0	0	0.62	0.58	0.1	contempt_20	North America	contempt	yes	female
19	0	0.98	1	0.44	0.04	0	0.32	0	0	0	0	1.22	0.27	0.86	0	0.11	0.6	0.51	0.04	contempt_20	North America	contempt	yes	female
20	0	0.98	1	0.57	0	0	0.16	0	0	0	0	1.18	0.22	0.54	0	0.13	0.43	0.25	0.05	contempt_20	North America	contempt	yes	female
21	0	0.98	1	0.7	0.05	0	0.37	0	0.12	0	0	1.26	0.1	0.63	0	0.05	0.5	0.44	0.09	contempt_20	North America	contempt	yes	female
22	0	0.98	1	0.44	0.08	0	0.49	0	0.49	0	0	1.26	0.12	0.59	0	0.05	0.57	0.55	0	contempt_20	North America	contempt	yes	female
23	0	0.98	1	0.32	0.36	0	1.1	0	0.74	0	0	1.27	0.15	0.56	0	0	1.25	1.2	0	contempt_20	North America	contempt	yes	female
24	0	0.98	1	0.57	0.63	0	1.25	0	1.1	0	0.34	1.17	0.2	0.76	0	0	1.84	1.52	0	contempt_20	North America	contempt	yes	female
25	0	0.98	1	0.99	1.13	0	1.81	0	0.82	0	0.46	1.32	0.16	0.9	0	0	2.06	1.69	0	contempt_20	North America	contempt	yes	female
26	0	0.98	1	1.21	1.54	0	1.92	0	1.02	0	0.64	1.52	0.11	1.01	0	0	2.04	1.7	0	contempt_20	North America	contempt	yes	female
27	0	0.98	1	1.62	1.96	0	1.78	0	0.18	0	0.58	1.63	0.22	0.74	0	0	1.9	1.17	0	contempt_20	North America	contempt	yes	female
28	0	0.98	1	1.83	1.84	0	1.24	0	0	0	0.27	1.54	0.32	0.64	0	0	1.31	0.4	0	contempt_20	North America	contempt	yes	female
29	0	0.98	1	1.69	1.48	0	1	0	0	0	0.24	1.56	0.19	0.57	0	0	1.03	0.35	0	contempt_20	North America	contempt	yes	female
30	0	0.98	1	1.69	1.61	0	1.26	0	0	0	0	1.4	0	0.41	0	0	0.67	0.28	0	contempt_20	North America	contempt	yes	female
31	0	0.98	1	1.49	1.51	0	1.31	0	0	0	0	1.22	0.05	0.43	0	0	0.5	0.09	0	contempt_20	North America	contempt	yes	female
32	0	0.98	1	1.45	1.16	0	1.19	0	0	0	0	0.93	0	0.45	0	0	0.38	0	0	contempt_20	North America	contempt	yes	female
33	0	0.98	1	1.23	1.13	0	0.72	0	0	0	0	1.02	0	0.39	0	0	0.35	0	0	contempt_20	North America	contempt	yes	female
34	0	0.98	1	0.84	0.65	0	0	0	0	0	0	0.97	0	0.5	0	0	0.32	0.17	0.25	contempt_20	North America	contempt	yes	female
35	0	0.98	1	1.32	0.83	0	0.09	0	0.53	0	0	1.04	0	0.49	0	0	0.32	0.19	0.56	contempt_20	North America	contempt	yes	female
36	0	0.98	1	1.15	0.78	0	0	0	0.34	0	0.08	1.11	0	0.6	0	0	0.55	0.27	0.54	contempt_20	North America	contempt	yes	female
37	0	0.98	1	1.12	0.43	0	0.14	0	0.39	0	0.48	1.14	0	0.64	0	0	1	0.78	0.46	contempt_20	North America	contempt	yes	female
42	1	0.88	1	0.77	0	0.49	0	0.59	2.04	0.56	1.97	1.31	0.12	0.61	0	0	0.64	1.35	0.43	contempt_20	North America	contempt	yes	female
43	1	0.98	1	1.34	0	0.68	0	0.05	1.53	0	1.83	1.06	0.16	0.55	0.11	0	0.47	1.01	0.17	contempt_20	North America	contempt	yes	female
44	1	0.88	1	1.15	0	0.68	0.11	0.05	1.09	0.14	1.49	1.08	0.63	0.7	0.37	0	0.49	0.88	0.08	contempt_20	North America	contempt	yes	female
45	1	0.88	1	1.2	0	0.22	0.09	0.11	1.01	0	1.58	1.07	0.08	0.63	0.17	0	0.61	1.43	0	contempt_20	North America	contempt	yes	female
46	1	0.98	1	1.14	0	0.03	0	0	0.36	0.16	1.77	0.9	0.1	0.31	0.15	0	0.77	2.14	0	contempt_20	North America	contempt	yes	female
47	1	0.98	1	1.04	0	0	0.27	0	0.23	0.11	1.36	0.8	0.17	0.06	0	0	0	1.69	0.06	contempt_20	North America	contempt	yes	female
48	1	0.98	1	1	0	0	0	0	0.37	0	1.27	0.87	0.35	0.13	0.13	0	0	1.05	0	contempt_20	North America	contempt	yes	female
49	1	0.98	1	0.89	0	0	0	0.07	1.17	0.16	1.56	0.94	0.16	0.41	0.39	0.07	0.2	1.17	0.07	contempt_20	North America	contempt	yes	female
50	1	0.98	1	1.08	0	0	0	0.08	1.1	0.09	1.28	0.91	0.09	0.31	0.66	0	0	0.89	0	contempt_20	North America	contempt	yes	female
51	1	0.98	1	1.08	0	0.15	0	0	0.86	0.06	1.32	0.9	0	0.43	0.85	0.22	0	0.92	0	contempt_20	North America	contempt	yes	female
52	1	0.98	1	1.16	0	0.41	0	0.02	0.98	0	1.34	1.02	0	0.4	0.38	0.11	0.24	1.03	0	contempt_20	North America	contempt	yes	female
53	1	0.98	1	1.18	0	0.81	0	0.21	1.02	0	1.75	1.21	0	0.33	0.1	0.19	0.77	1.43	0.11	contempt_20	North America	contempt	yes	female
54	1	0.98	1	1.29	0	0.63	0	0.26	1.02	0.01	1.69	1.19	0	0.17	0	0.17	0.73	1.67	0.2	contempt_20	North America	contempt	yes	female
55	1	0.98	1	1.13	0	0.47	0	0.25	1.37	0.05	1.54	1.1	0	0.12	0.04	0.31	0.72	1.55	0.19	contempt_20	North America	contempt	yes	female
56	1	0.98	1	1.14	0.1	0.1	0	0.12	1.37	0.01	1.47	0.98	0	0.32	0.18	0.39	0.63	1.28	0.13	contempt_20	North America	contempt	yes	female
57	1	0.98	1	1	0	0.15	0	0.28	1.55	0.17	1.38	0.95	0	0.32	0.03	0.09	1.02	0.08	0.59	contempt_20	North America	contempt	yes	female
58	1	0.98	1	0.88	0	0.23	0	0.16	1.93	0.29	1.15	0.79	0	0.23	0.15	0.27	0.67	0.56	0.83	contempt_20	North America	contempt	yes	female
59	1	0.98	1	0.99	0	0	0	0.14	2.36	0.4	0.85	0.68	0	0.42	0.16	0.07	0.41	0.19	0.89	contempt_20	North America	contempt	yes	female
60	1	0.98	1	0.92	0	0.1	0	0.12	2.06	0.43	0.93	0.71	0	0.58	0.18	0.29	0.43	0.13	0.86	contempt_20	North America	contempt	yes	female
61	1	0.98	1	0.8	0	0.03	0	0.45	2.4	0.19	0.89	0.98	0	0.52	0	0.41	0.75	0.73	0.83	contempt_20	North America	contempt	yes	female
62	1	0.98	1	0.88	0	0.29	0	0.66	2.63	0.28	1.22	1	0	0.38	0	0.41	1.31	0.79	0.72	contempt_20	North America	contempt	yes	female
63	1	0.98	1	0.95	0	0.13	0	0.64	2.42	0.26	1.41	1.19	0	0.54	0	0.3	1.66	0.95	0.59	contempt_20	North America	contempt	yes	female
64	1	0.98	1	1	0	0.27	0	0.34	2.55	0.14	1.49	1.01	0.22	0.77	0	0.53	0.97	0.71	0.58	contempt_20	North America	contempt	yes	female
65	1	0.98	1	0.96	0	0.18	0	0.36	2.35	0.08	1.52	1.09	0.23	0.86	0	0.23	0.93	0.94	0.54	contempt_20	North America	contempt	yes	female
66	1	0.98	1	0.76	0	0.28	0	0.49	2	0	1.29	1.02	0.25	0.64	0	0	1.09	1.19	0.48	contempt_20	North America	contempt	yes	female
67	1	0.98	1	0.4	0	0	0	0.41	2.27	0	1.27	0.9	1.3	0.76	0.12	0.06	0	1.65	0.59	contempt_20	North America	contempt	yes	female
68	1	0.98	1	0.97	0.14	0.06	0	0.82	2.51	0	1.43	1.19	1.01	0.87	0.2	0.25	0	1.53	3.07	contempt_20	North America	contempt	yes	female
69	1	0.98	1	0.91	0.01	0	0	0.9	2.69	0.04	1.35	1.26	0.15	1.04	0	0	0.98	1.93	3.34	contempt_20	North America	contempt	yes	female
70	1	0.98	1	0.89	0.26	0	0	0.86	2.35	0.06	0.96	1.21	0.35	0.62	0	0	0.99	1.95	3.45	contempt_20	North America	contempt	yes	female
71	1	0.98	1	0.77	0.35	0	0	0.99	2.53	0.09	0.97	1.31	0.47	0.6	0	0.38	0.33	2.09	2.96	contempt_20	North America	contempt	yes	female
72	1	0.98	1	0.39	0	0	0	1.42	3.05	0.41	1.2	1.26	0.15	0.5	0	0	0.53	2.39	2.34	contempt_20	North America	contempt	yes	female
73	1	0.98	1	0.16	0	0.23	0	1.75	2.95	0.61	1.6	1.68	0.16	0.45	0	0	2.22	2.66	1.37	contempt_20	North America	contempt	yes	female
74	1	0.98	1	0.41	0	0.23	0	1.78	3.05	0.5	2.2	1.78	0.42	0.42	0	0	2.74	2.34	0.67	contempt_20	North America	contempt	yes	female
75	1	0.98	1	0.37	0	0.15	0	1.6	2.46	0.46	2.18	1.8	0.66	0.36	0	0	2.84	2.09	0.23	contempt_20	North America	contempt	yes	female
76	1	0.98	1	0.42	0	0.41	0	1.59	2.6	0.34	2.55	1.85	0.85	0.43	0	0	2.87	1.94	0.01	contempt_20	North America	contempt	yes	female
77	1	0.98	1	0.46	0	0.38	0	1.57	2.5	0.31	2.33	1.81	0.87	0.63	0	0	3.01	1.7	0	contempt_20	North America	contempt	yes	female
78	1	0.98	1	0.6	0	0.23	0	1.48	2.43	0.34	2.34	1.74	0.9	0.56	0	0	2.74	1.64	0	contempt_20	North America	contempt	yes	female
79	1	0.98	1	0.54	0	0.01	0	1.19	2.58	0.31	2.39	1.78	0.49	0.62	0	0	2.63	1.62	0	contempt_20	North America	contempt	yes	female
80	1	0.98	1	0.47	0	0	0	0.96	2.56	0.29	2.15	1.69	0.45	0.47	0	0.14	1.59	1.28	0	contempt_20	North America	contempt	yes	female
81	1	0.98	1	0.55	0	0	0	0.95	2.73	0.31	2	1.65	0.27	0.51	0	0.28	1.08	1.2	0	contempt_20	North America	contempt	yes	female
82	1	0.98	1	0.54	0	0	0	0.73	2.44	0.26	1.7	1.58	0.32	0.61	0	0.4	0.8	1.21	0	contempt_20	North America	contempt	yes	female
83	1	0.98	1	0.5	0	0	0	0.58	2.15	0.04	1.41	1.43	0	0.52	0	0.38	0.66	1.07	0.12	contempt_20	North America	contempt	yes	female
84	1	0.98	1	0.54	0	0	0	0.54	2.16	0.1	1.29	1.43	0.13	0.55	0	0.44	0.65	1.13	0.13	contempt_20	North America	contempt	yes	female
85	1	0.98	1	0.36	0	0	0	0.57	2.31	0	1.23	1.52	0.05	0.55	0	0.58	0.7	1.15	0.1	contempt_20	North America	contempt	yes	female
86	1	0.98	1	0.45	0	0	0	0.69	2.42	0	1.11	1.43	0	0.54	0	0.62	0.69	1.18	0.21	contempt_20	North America	contempt	yes	female
87	1	0.98	1	0.56	0	0	0	0.59	2.49	0	1.16	1.46	0	0.63	0	0.65	0.96	0.95	0.29	contempt_20	North America	contempt	yes	female
88	1	0.98	1	0.53	0	0	0	0.44	2.49	0.14	0.99	1.21	0	0.56	0	0.59	0.92	1.46	0.47	contempt_20	North America	contempt	yes	female
89	1	0.98	1	0.52	0	0.01	0	0.33	2.66	0	1	0.96	0	0.65	0	0.66	0.71	1.57	0.45	contempt_20	North America	contempt	yes	female
90	1	0.98	1	0.65	0	0.04	0	0.01	2.55	0	0.72	0.85	0	0.64	0	0.61	0.58	1.97	0.41	contempt_20	North America	contempt	yes	female
91	1	0.98	1	0.83	0	0	0	0.21	1.88	0	1.38	1.03	0	0.84	0	0.45	1.01	1.7	0.4	contempt_20	North America	contempt	yes	female
92	1	0.98	1	0.93	0	0	0	0.63	2.25	0	1.59	1.43	0	0.89	0	0.19	1.84	1.43	0.09	contempt_20	North America	contempt	yes	female
93	1	0.98	1	0.64	0	0	0	0.55	2	0	1.45	1.58	0	1.12	0	0.18	1.49	0.91	0.12	contempt_20	North America	contempt	yes	female
94	1	0.98	1	0.56	0	0	0	0.78	2.48	0	1.56	1.71	0.2	1.02	0	0.4	1.37	0.9	0	contempt_20	North America	contempt	yes	female
95	1	0.98	1	0.35	0	0	0	0.65	2.66	0	1.61	1.66	0	0.85	0.01	0.18	1.31	0.61	0.08	contempt_20	North America	contempt	yes	female
96	1	0.98	1	0.64	0	0.04	0	1.09	2.58	0.04	1.5	1.68	0.11	0.74	0.27	0.1	1.28	0.3	1.21	contempt_20	North America	contempt	yes	female
97	1	0.98	1	1.32	0	0.07	0	0.96	2.29	0.23	1.3	1.86	0	0.41	0	0	1.04	0.41	3.21	contempt_20	North America	contempt	yes	female
98	1	0.98	1	1.2	0	0	0	1.1	2.48	0.16	1.24	1.9	0	0.21	0	0	0.87	0.58	3.14	contempt_20	North America	contempt	yes	female
99	1	0.98	1	0.77	0	0	0	1.43	3.14	0.32	1.27	1.93	0	0.27	0	0	1.01	0.53	2.52	contempt_20	North America	contempt	yes	female
100	1	0.98	1	0.68	0	0	0	1.3	2.95	0.1	1.58	1.83	0	0.54	0	0.13	1.1	0.28	1.47	contempt_20	North America	contempt	yes	female
101	1	0.98	1	0.54	0	0	0	1.04	2.75	0	1.5	1.87	0	0.64	0.17	0	1.02	0.22	0.88	contempt_20	North America	contempt	yes	female
102	1	0.98	1	0.46	0	0	0	0.97	2.41	0	1.45	1.9	0	0.62	0.24	0	0.98	0.31	0.66	contempt_20	North America	contempt	yes	female
103	1	0.98	1	0.6	0	0	0	0.79	2.21	0	1.46	1.68	0	0.58	0.4	0	0.7	0.17	0.65	contempt_20	North America	contempt	yes	female
104	1	0.98	1	0.66	0	0	0	0.77	2.07	0	1.25	1.67	0	0.62	0.32	0	0.68	0.35	0.66	contempt_20	North America	contempt	yes	female
105	0	0.98	1	0.7	0	0.05	0.16	0.68	1.99	0	0.04	1.99	0.72	0.44	0	0	0.91	0.44	0.05	contempt_20	North America	contempt	yes	female
106	0	0.98	1	0.79	0	0	0.22	0.76	1.54	0	0.17	2.02	0.85	0.58	0	0	0.96	0.38	0	contempt_20	North America	contempt	yes	female
107	0	0.98	1	0.8	0	0.18	0.15	0.95	1.99	0	0.57	2.04	1.07	0.79	0	0	1.33	0.52	0	contempt_20	North America	contempt	yes	female
108	0	0.98	1	0.49	0	0.31	0.25	1.06	1.94	0.11	0.96	1.98	1.1	1.03	0	0	1.63	0.6	0	contempt_20	North America	contempt	yes	female
109	0	0.98	1	0.6	0	0.24	0.32	1.25	1.66	0.27	1.04	2	1.24	1.05	0	0	1.88	0.67	0	contempt_20	North America	contempt	yes	female
110	0	0.98	1	0.54	0	0.26	0.22	1.25	1.92	0.14	1.14	2.09	1.17	0.98	0	0	2.01	0.66	0	contempt_20	North America	contempt	yes	female
111	0	0.98	1	0.37	0	0.18	0.44	1.1	1.8	0.09	0.99	2.08	1.19	1.01	0	0	1.96	0.66	0	contempt_20	North America	contempt	yes	female
112	0	0.98	1	0.2	0	0.22	0.3	1.12	1.81	0.19	0.83	2.06	1.01	1.05	0	0	1.88	0.88	0	contempt_20	North America	contempt	yes	female
113	0	0.98	1	0.13	0	0	0.27	1.01	1.88	0	0.66	2.16	0.96	0.89	0	0	1.7	0.54	0	contempt_20	North America	contempt	yes	female
114	0	0.98	1	0.28	0	0	0.2	0.84	1.58	0	0.28	2.17	0.9	0.65	0	0	1.29	0.53	0	contempt_20	North America	contempt	yes	female
115	0	0.98	1	0.28	0	0	0.03	0.66	1.28	0	0.17	2.1	0.89	0.71	0	0	0.8	0.32	0	contempt_20	North America	contempt	yes	female
116	0	0.98	1	0.71	0	0	0.18	0.73	1.12	0	0.38	1.99	0.73	0.83	0	0.04	0.84	0.6	0.2	contempt_20	North America	contempt	yes	female
117	0	0.98	1	0.7	0	0	0.49	0.52	1	0	0.3	1.73	0.72	0.9	0	0.02	1.09	0.84	0.2	contempt_20	North America	contempt	yes	female
118	0	0.98	1	0.61	0	0	0.51	0.86	1.71	0	0.48	1.68	0.94	0.98	0	0.11	1.48	1.32	0.18	contempt_20	North America	contempt	yes	female
119	0	0.98	1	0.63	0	0	0.77	1	1.77	0	0.52	1.64	0.82	1	0	0	1.92	1.2	0.15	contempt_20	North America	contempt	yes	female
120	0	0.98	1	1.04	0	0	0.44	0.73	0.91	0	0.08	1.51	0.81	0.98	0	0.14	1.02	1.04	0.22	contempt_20	North America	contempt	yes	female
121	0	0.98	1	0.83	0	0	0.25	0.28	0.86	0	0	1.32	1.28	0.86	0	0.54	0.09	0.75	0.52	contempt_20	North America	contempt	yes	female
122	0	0.98	1	0.81	0	0	0.14	0.4	1.12	0	0	1.41	1.29	1.1	0	0.42	0.02	0.28	0.47	contempt_20	North America	contempt	yes	female
123	0	0.98	1	0.41	0	0	0	0.58	1.39	0	0	1.38	1	1.27	0	0.18	0.47	0.49	0.63	contempt_20	North America	contempt	yes	female
124	0	0.98	1	0.33	0	0	0	0.75	1.55	0	0	1.56	1.02	1.4	0	0	0.87	0.56	0.79	contempt_20	North America	contempt	yes	female
125	0	0.98	1	0.54	0	0	0	1.17	1.75	0.07	0	1.59	0.94	1.28	0	0	1.1	0.63	0.88	contempt_20	North America	contempt	yes	female
126	0	0.98	1	0.19	0	0	0.74	1.39	1.97	0.25	0	1.64	1.31	1.22	0	0	1.14	0.65	1.03	contempt_20	North America	contempt	yes	female
127	0	0.98	1	0	0	0	0.85	1.43	2.15	0.57	0	1.22	1.08	1.43	0	0	0.22	0.38	0.99	contempt_20	North America	contempt	yes	female
128	0	0.98	1	0	0	0	0.75	1.82	2.51	0.95	0	1.16	1.38	1.48	0	0	0.47	0.94	1.94	contempt_20	North America	contempt	yes	female
129	0	0.98	1	0.53	0.17	0.08	0.43	1.86	1.89	1.24	0	1.41	1.45	1.71	0	0	1.7	1.32	3.08	contempt_20	North America	contempt	yes	female
130	0	0.98	1	0.64	0.28	0	0.35	1.66	1.95	1.57	0.05	1.31	1.24	1.8	0	0	2.44	1.64	3.06	contempt_20	North America	contempt	yes	female
131	0	0.98	1	0.83	0.6	0	0.11	1.52	2.57	1.48	0.27	1.52	1.23	2.1	0	0.03	2.3	1.93	3.31	contempt_20	North America	contempt	yes	female
132	0	0.98	1	0.9	0.71	0	0.21	0.92	2.11	1.21	0.8	1.02	0.92	2.03	0	0	1.56	1.55	3.32	contempt_20	North America	contempt	yes	female
133	0	0.98	1	0.99	0.46	0.65	0	0.9	1.9	1.32	0.76	0.74	0.71	2.14	0	0	1.36	1.15	3.03	contempt_20	North America	contempt	yes	female
134	0	0.98	1	1	0	0.68	0	1.43	2.89	1.56	1.14	0.82	0.86	1.94	0	0	1.78	2.02	2.24	contempt_20	North America	contempt	yes	female
135	0	0.98	1	0.7	0	0.41	0	1.88	2.6	1.51	1.34	1.17	0.9	1.37	0	0	2.53	2.11	1.22	contempt_20	North America	contempt	yes	female
136	0	0.98	1	1.13	0	0.22	0	1.65	2.43	1.24	0.62	1.55	1.26	1.37	0	0	1.2	1.83	0.75	contempt_20	North America	contempt	yes	female
137	0	0.98	1	0.99	0	0	0.21	1.51	2.01	1.16	0.28	1.49	1.06	1.32	0	0	0.71	1.58	0.38	contempt_20	North America	contempt	yes	female
138	0	0.98	1	0.86	0	0.05	0.21	1.43	1.8	1.07	0.4	1.43	1.38	1.2	0	0	0.92	1.51	0.24	contempt_20	North America	contempt	yes	female
139	0	0.98	1	0.86	0	0	0.52	1.4	1.73	1.04	0.16	1.52	1.47	1.12	0	0	1.07	1.75	0.12	contempt_20	North America	contempt	yes	female
140	0	0.98	1	0.69	0	0	0.15	1.34	1.31	1.01	0.04	1.6	1.21	0.83	0	0	0.74	1.66	0.06	contempt_20	North America	contempt	yes	female
141	0	0.98	1	0.54	0	0	0	1.19	1.11	1.02	0.35	1.48	1.65	1.11	0	0	1.08	1.64	0	contempt_20	North America	contempt	yes	female
142	0	0.98	1	0.25	0	0	0	1.42	1.24	1.49	1.4	1.61	1.6	1.17	0	0	1.5	1.68	0	contempt_20	North America	contempt	yes	female
143	0	0.98	1	0.3	0	0	0.05	1.4	1.3	1.53	1.17	1.52	1.72	1.68	0.21	0	0.97	1.64	0	contempt_20	North America	contempt	yes	female
144	0	0.98	1	0.56	0	0	0.06	1.53	1.28	1.63	1.43	1.78	1.56	1.63	0	0	2.01	1.75	0	contempt_20	North America	contempt	yes	female
1	0	0.98	1	0	0	0	0.74	0.3	0.9	0.86	0.45	0.43	0.36	0	0	0	0.56	0.14	0	contempt_21	North America	contempt	no	male
2	0	0.98	1	0	0	0	1	0.03	0.75	0.53	0.1	0.19	0.1	0	0	0	0.29	0.72	0	contempt_21	North America	contempt	no	male
3	0	0.98	1	0	0	0	1.27	0.08	0.68	0.54	0	0.13	0	0	0	0	0.31	0.64	0	contempt_21	North America	contempt	no	male
4	0	0.98	1	0	0	0	0.95	0.07	0.75	0.59	0	0.14	0	0	0	0	0.25	0.51	0	contempt_21	North America	contempt	no	male
5	0	0.98	1	0.04	0	0	1.01	0.1	0.91	0.58	0	0.15	0.01	0	0	0	0.24	0.51	0	contempt_21	North America	contempt	no	male
6	0	0.98	1	0.06	0	0	1.04	0.06	0.82	0.58	0	0.12	0	0	0	0	0.22	0.52	0	contempt_21	North America	contempt	no	male
7	0	0.98	1	0.08	0	0	1.2	0.05	0.82	0.56	0	0.11	0.03	0	0	0	0.17	0.69	0	contempt_21	North America	contempt	no	male
8	0	0.98	1	0	0	0	1.17	0.03	0.96	0.51	0	0.15	0	0	0	0	0.12	0.72	0	contempt_21	North America	contempt	no	male
9	0	0.98	1	0.01	0	0	1.1	0.02	0.91	0.45	0.04	0.15	0	0	0	0	0.06	0.67	0	contempt_21	North America	contempt	no	male
10	0	0.98	1	0	0	0	0.98	0	0.8	0.45	0	0.09	0	0	0	0	0.05	0.68	0	contempt_21	North America	contempt	no	male
11	0	0.98	1	0.01	0	0	1.11	0	0.86	0.49	0	0.1	0	0	0	0	0.06	0.68	0	contempt_21	North America	contempt	no	male
12	0	0.98	1	0	0	0	1.08	0	0.88	0.42	0.02	0.14	0	0	0	0	0.11	0.74	0	contempt_21	North America	contempt	no	male
13	0	0.98	1	0	0	0	1.14	0	0.91	0.47	0	0.15	0	0	0	0	0.14	0.77	0	contempt_21	North America	contempt	no	male
14	0	0.98	1	0	0	0	1.23	0	0.9	0.48	0	0.15	0	0	0	0	0.13	0.75	0	contempt_21	North America	contempt	no	male
15	0	0.98	1	0	0	0	1.15	0	0.94	0.5	0	0.13	0	0	0	0	0.13	0.75	0	contempt_21	North America	contempt	no	male
16	0	0.98	1	0	0	0	1.18	0.02	1.03	0.49	0	0.17	0	0	0	0	0.15	0.69	0	contempt_21	North America	contempt	no	male
17	0	0.98	1	0	0	0	1.09	0.01	1.1	0.53	0	0.15	0	0	0	0	0.15	0.76	0	contempt_21	North America	contempt	no	male
18	0	0.98	1	0	0	0	1.08	0	1.14	0.5	0.02	0.14	0	0	0	0	0.16	0.72	0	contempt_21	North America	contempt	no	male
19	0	0.98	1	0	0	0	1.06	0	0.96	0.57	0.02	0.17	0	0	0	0	0.21	0.6	0	contempt_21	North America	contempt	no	male
20	0	0.98	1	0	0	0	1.06	0.01	1.11	0.56	0	0.18	0	0	0	0	0.16	0.59	0	contempt_21	North America	contempt	no	male
21	0	0.98	1	0	0	0	1.03	0	0.99	0.58	0.15	0.18	0	0	0	0	0.19	0.75	0	contempt_21	North America	contempt	no	male
22	0	0.98	1	0	0	0	0.91	0.01	1.1	0.57	0.14	0.17	0	0	0	0	0.28	0.82	0	contempt_21	North America	contempt	no	male
23	0	0.98	1	0	0	0	1	0	0.89	0.57	0.04	0.15	0	0	0	0	0.27	0.85	0	contempt_21	North America	contempt	no	male
24	0	0.98	1	0	0	0	0.91	0	0.88	0.58	0.12	0.25	0.09	0	0	0	0.29	0.71	0	contempt_21	North America	contempt	no	male
25	0	0.98	1	0	0	0	0.91	0	0.92	0.61	0.1	0.24	0	0	0	0	0.28	0.78	0	contempt_21	North America	contempt	no	male
26	0	0.98	1	0	0	0	0.91	0.01	0.92	0.64	0.17	0.2	0	0	0	0	0.32	0.88	0	contempt_21	North America	contempt	no	male
27	0	0.98	1	0	0	0	0.84	0.05	0.87	0.64	0.27	0.22	0.05	0	0	0	0.34	0.87	0	contempt_21	North America	contempt	no	male
28	0	0.98	1	0	0	0	0.85	0.06	0.95	0.6	0.19	0.22	0.11	0	0	0	0.32	0.84	0	contempt_21	North America	contempt	no	male
29	0	0.98	1	0	0	0	0.72	0.08	0.87	0.63	0.29	0.24	0.05	0	0	0	0.3	0.67	0	contempt_21	North America	contempt	no	male
30	0	0.98	1	0	0	0	0.72	0.07	0.96	0.62	0.28	0.22	0.13	0	0	0	0.33	0.68	0	contempt_21	North America	contempt	no	male
1	0	0.98	1	0	0.2	0	1.12	0	0	0.02	0.18	0.26	0	0.22	0	0	0.97	0.89	0.24	contempt_22	North America	contempt	no	male
2	0	0.98	1	0	0	0.05	1.67	0	0	0.38	0.47	0.22	0	0.23	0	0	1.26	1.46	0	contempt_22	North America	contempt	no	male
3	0	0.98	1	0	0	0	1.46	0	0	0.29	0.5	0.17	0	0.09	0	0	0.96	1.34	0	contempt_22	North America	contempt	no	male
4	0	0.98	1	0	0	0.4	1.51	0	0	0.47	0.53	0.13	0	0.03	0	0	0.99	1.34	0	contempt_22	North America	contempt	no	male
5	0	0.98	1	0	0	0.38	1.44	0	0	0.44	0.43	0.18	0	0.02	0	0	0.98	1.38	0	contempt_22	North America	contempt	no	male
6	0	0.98	1	0	0	0.47	1.35	0	0	0.42	0.55	0.2	0	0.07	0	0	0.99	1.24	0	contempt_22	North America	contempt	no	male
7	0	0.98	1	0	0	0.3	1.45	0	0	0.41	0.61	0.24	0	0	0	0	1.01	1.22	0	contempt_22	North America	contempt	no	male
8	0	0.98	1	0	0	0.37	1.63	0	0	0.44	0.77	0.32	0	0.04	0	0	1.08	1.25	0	contempt_22	North America	contempt	no	male
9	0	0.98	1	0	0	0.31	1.18	0	0	0.55	0.82	0.46	0	0	0	0	1.13	1.52	0	contempt_22	North America	contempt	no	male
10	0	0.98	1	0	0	0.27	0.84	0	0	0.58	0.85	0.52	0.13	0	0	0	1.19	1.54	0.15	contempt_22	North America	contempt	no	male
11	0	0.98	1	0.02	0	0.28	0.31	0.21	0	0.74	0.85	0.64	0.03	0	0	0	1.14	1.46	1.01	contempt_22	North America	contempt	no	male
12	0	0.98	1	0	0	0.26	0.22	0.39	0.05	0.78	0.85	0.72	0.22	0	0	0	1.22	1.26	1.27	contempt_22	North America	contempt	no	male
13	0	0.98	1	0.05	0	0.35	0.71	0.55	0.23	0.75	1	0.77	0.51	0	0	0	1.19	1.18	1.73	contempt_22	North America	contempt	no	male
14	0	0.98	1	0.11	0	0.32	0.31	0.7	0.26	0.85	1	0.85	0.55	0	0	0	1.16	1.23	2.18	contempt_22	North America	contempt	no	male
15	0	0.98	1	0.19	0	0.34	0.28	0.76	0.29	0.9	1	0.88	0.54	0	0	0	1.17	1.09	2.46	contempt_22	North America	contempt	no	male
16	0	0.98	1	0.31	0	0.25	0.2	0.77	0	0.93	0.85	0.97	0.73	0	0	0	1.24	0.93	2.45	contempt_22	North America	contempt	no	male
17	0	0.98	1	0.32	0	0.32	0.2	0.76	0	0.94	0.96	1.05	0.86	0	0	0	1.31	0.99	2.27	contempt_22	North America	contempt	no	male
18	0	0.98	1	0.11	0	0.18	0.12	0.76	0	0.9	1.04	1.25	0.86	0	0	0	1.32	0.87	2.06	contempt_22	North America	contempt	no	male
19	0	0.98	1	0.12	0	0.09	0.31	0.83	0.22	0.79	1.11	1.42	1.17	0	0	0	1.41	0.77	1.98	contempt_22	North America	contempt	no	male
20	0	0.98	1	0.06	0	0	0.3	0.92	0.19	0.81	1.27	1.47	1.09	0	0	0	1.33	0.67	1.89	contempt_22	North America	contempt	no	male
21	0	0.98	1	0.12	0	0.08	0.38	0.9	0.25	0.91	1.41	1.55	1.18	0	0	0	1.35	0.66	1.87	contempt_22	North America	contempt	no	male
22	0	0.98	1	0.05	0	0	0.25	0.88	0.37	0.91	1.28	1.51	1.3	0	0	0	1.19	0.68	1.87	contempt_22	North America	contempt	no	male
23	0	0.98	1	0.1	0	0	0.38	0.77	0.03	0.83	1.07	1.43	1.42	0	0	0	0.93	0.65	1.86	contempt_22	North America	contempt	no	male
24	0	0.98	1	0	0	0	0.48	0.78	0.2	0.91	1.27	1.35	1.45	0.05	0	0	0.74	0.53	1.86	contempt_22	North America	contempt	no	male
1	0	0.98	1	0	0	0.03	0	3.11	3.22	1.2	2.54	2.71	2.62	0	0	0	1.03	0.85	0.9	contempt_23	North America	contempt	no	male
2	0	0.98	1	0.04	0	0	0	2.9	2.75	1.14	2.61	2.7	2.55	0	0	0	1.21	0.1	0.92	contempt_23	North America	contempt	no	male
3	0	0.98	1	0.15	0	0.07	0	2.64	2.78	1.09	2.42	2.74	2.38	0	0	0	1.22	0.11	1	contempt_23	North America	contempt	no	male
4	0	0.98	1	0.46	0	0.04	0	2.4	2.9	1.15	2.4	2.73	2.39	0	0	0	1.46	0	0.98	contempt_23	North America	contempt	no	male
5	0	0.98	1	0.65	0	0.19	0	2.42	2.72	1.3	2.37	2.67	2.43	0	0	0	1.56	0	1.07	contempt_23	North America	contempt	no	male
6	0	0.98	1	0.67	0	0.26	0	2.34	2.7	1.38	2.26	2.64	2.52	0	0	0	1.63	0	1.11	contempt_23	North America	contempt	no	male
7	0	0.98	1	0.73	0	0.12	0	2.25	2.57	1.25	2.33	2.56	2.47	0	0	0	1.75	0.08	1.13	contempt_23	North America	contempt	no	male
8	0	0.98	1	1	0	0.45	0	2.23	3.01	1.28	2.17	2.42	2.54	0	0	0	1.81	0.22	1.12	contempt_23	North America	contempt	no	male
9	0	0.98	1	1.04	0	0.43	0	2.13	2.73	1.26	2.1	2.38	2.56	0.06	0	0	1.97	0.14	1	contempt_23	North America	contempt	no	male
10	0	0.98	1	1.09	0	0.55	0	2.12	2.91	1.23	2.06	2.35	2.55	0.04	0	0	1.97	0.37	0.97	contempt_23	North America	contempt	no	male
11	0	0.98	1	0.98	0	0.65	0	2.02	2.91	1.34	2.06	2.33	2.49	0.03	0	0	1.96	0.31	0.99	contempt_23	North America	contempt	no	male
12	0	0.98	1	1.11	0	0.59	0	1.99	2.97	1.28	2.01	2.31	2.47	0.06	0	0	1.98	0.44	0.99	contempt_23	North America	contempt	no	male
13	0	0.98	1	1.08	0	0.65	0	1.99	2.88	1.31	2.09	2.27	2.44	0.06	0	0	1.88	0.17	1.04	contempt_23	North America	contempt	no	male
14	0	0.98	1	1.01	0	0.57	0	1.93	2.62	1.25	2.05	2.3	2.5	0.06	0	0	1.97	0.25	1.02	contempt_23	North America	contempt	no	male
15	0	0.98	1	0.99	0	0.6	0	1.95	2.86	1.3	2.04	2.31	2.53	0.08	0	0	1.96	0.3	1.02	contempt_23	North America	contempt	no	male
16	0	0.98	1	0.94	0	0.56	0	2	2.72	1.3	2.04	2.29	2.53	0.01	0	0	1.96	0.48	0.94	contempt_23	North America	contempt	no	male
17	0	0.98	1	1.09	0	0.58	0	1.99	2.82	1.36	2.03	2.29	2.41	0.08	0	0	1.88	0.22	0.99	contempt_23	North America	contempt	no	male
18	0	0.98	1	1	0	0.63	0	2.05	2.56	1.38	2.03	2.25	2.43	0.1	0	0	2.01	0.24	0.9	contempt_23	North America	contempt	no	male
19	0	0.98	1	0.98	0	0.53	0	2.02	2.63	1.31	1.98	2.21	2.47	0.16	0	0	1.92	0.13	1.01	contempt_23	North America	contempt	no	male
20	0	0.98	1	1.11	0	0.53	0	1.94	2.59	1.28	1.96	2.17	2.45	0.06	0	0	1.99	0.18	0.81	contempt_23	North America	contempt	no	male
21	0	0.98	1	1.25	0.04	0.12	0	1.77	2.46	1.11	1.88	2.18	2.31	0.06	0	0	1.98	0.13	0.86	contempt_23	North America	contempt	no	male
22	0	0.98	1	1.19	0.14	0	0	1.62	2.55	0.86	1.86	2.23	2.09	0.07	0	0	2	0.09	0.89	contempt_23	North America	contempt	no	male
23	0	0.98	1	1.34	0.27	0	0	1.54	2.32	0.83	1.86	2.24	2.14	0.14	0	0	1.96	0.16	0.93	contempt_23	North America	contempt	no	male
24	0	0.98	1	1.29	0.32	0	0	1.54	2.52	0.83	1.81	2.19	2.01	0.06	0	0	2.04	0.07	0.92	contempt_23	North America	contempt	no	male
25	0	0.98	1	1.29	0.35	0	0	1.56	2.36	0.84	1.83	2.16	2	0.12	0	0	2	0.17	0.87	contempt_23	North America	contempt	no	male
26	0	0.98	1	1.26	0.3	0	0	1.57	2.56	0.86	1.77	2.1	2.15	0.12	0	0	2.09	0.2	0.92	contempt_23	North America	contempt	no	male
27	0	0.98	1	1.46	0.37	0	0	1.58	2.25	0.86	1.65	2.09	2.04	0.14	0	0	1.95	0.03	0.91	contempt_23	North America	contempt	no	male
28	0	0.98	1	1.33	0.37	0	0	1.56	2.33	0.98	1.68	2.09	2.23	0.09	0	0	1.99	0.09	0.85	contempt_23	North America	contempt	no	male
29	0	0.98	1	1.23	0.35	0	0	1.56	2.4	1.06	1.58	2.06	2.21	0.05	0	0	1.96	0.09	0.88	contempt_23	North America	contempt	no	male
9	0	0.93	1	0.22	0.39	0	0	1.68	1.99	1.29	1.5	1.58	1.91	0.4	0	0	1.69	2.09	0	contempt_24	North America	contempt	yes	male
9	1	0.88	1	0	0	0.25	0	0	0.6	0.37	1.13	0.64	0	0.5	0	0	0.17	2.78	0.56	contempt_24	North America	contempt	yes	male
10	0	0.93	1	0.17	0.26	0	0.21	1.73	1.47	1.13	1.47	1.69	2.05	0.23	0	0	1.64	2.23	0	contempt_24	North America	contempt	yes	male
10	1	0.98	1	0	0	0.24	0	0	0.15	0.3	0.74	0.47	0.58	0.43	0	0	0.43	1.66	0.78	contempt_24	North America	contempt	yes	male
11	0	0.93	1	0.12	0.16	0	0.34	1.66	1.65	1.08	1.32	1.56	1.85	0.12	0	0	1.41	2.22	0	contempt_24	North America	contempt	yes	male
11	1	0.98	1	0.01	0	0.04	0	0	0.28	0.3	0.97	0.55	0.54	0.5	0	0	0.58	1.52	0.7	contempt_24	North America	contempt	yes	male
12	0	0.98	1	0.01	0.07	0	0.36	1.41	1.36	0.93	0.88	1.6	1.57	0.06	0	0	1.41	1.69	0	contempt_24	North America	contempt	yes	male
12	1	0.98	1	0.14	0	0.1	0	0.07	0.57	0.1	0.91	0.67	0.47	0.6	0	0	0.66	1.26	0.67	contempt_24	North America	contempt	yes	male
13	0	0.98	1	0	0	0	0.07	1.24	1.36	0.74	0.86	1.7	1.08	0	0	0	1.51	1.76	0	contempt_24	North America	contempt	yes	male
13	1	0.98	1	0.15	0	0.17	0	0.27	0.94	0.16	1.12	0.76	0.62	0.68	0	0	0.65	1.48	0.58	contempt_24	North America	contempt	yes	male
14	0	0.98	1	0.07	0	0	0.31	1.12	1.15	0.68	0.36	1.5	1.05	0	0	0	1.32	0.61	0	contempt_24	North America	contempt	yes	male
14	1	0.98	1	0.05	0	0.14	0	0.25	0.84	0.21	1.09	0.82	0.75	0.71	0	0	0.74	1.21	0.65	contempt_24	North America	contempt	yes	male
15	0	0.98	1	0	0	0	0.12	0.84	1.03	0.65	0.12	1.29	1.08	0	0	0	0.61	0.6	0	contempt_24	North America	contempt	yes	male
15	1	0.98	1	0.15	0	0.07	0	0.25	1.07	0.23	1.11	0.9	0.64	0.6	0	0	0.69	1.07	0.56	contempt_24	North America	contempt	yes	male
16	0	0.98	1	0	0	0	0.2	0.93	0.81	0.62	0.27	1.29	0.85	0	0	0	0.55	0.96	0	contempt_24	North America	contempt	yes	male
16	1	0.98	1	0.07	0	0	0	0.23	0.98	0.26	0.97	1.02	0.83	0.69	0	0	0.64	0.99	0.68	contempt_24	North America	contempt	yes	male
17	0	0.98	1	0	0	0	0.62	0.8	0.63	0.5	0.35	1.11	0.67	0	0	0	1.32	1.65	0	contempt_24	North America	contempt	yes	male
17	1	0.98	1	0.19	0	0.05	0	0.56	0.86	0.44	1.16	1.06	0.92	0.55	0	0	0.48	0.93	0.84	contempt_24	North America	contempt	yes	male
18	0	0.98	1	0	0	0	0.71	0.99	0.46	0.59	0.5	1.16	0.78	0	0	0	1.53	2.17	0	contempt_24	North America	contempt	yes	male
18	1	0.98	1	0.15	0	0.13	0	0.67	1.29	0.38	1.19	1.14	1.01	0.58	0	0	0.57	0.75	0.86	contempt_24	North America	contempt	yes	male
19	0	0.98	1	0	0	0	0.58	1.09	0.38	0.73	0.84	1.42	0.72	0	0	0	1.99	1.68	0	contempt_24	North America	contempt	yes	male
19	1	0.98	1	0.21	0	0	0	0.66	1.12	0.36	1.01	1.23	1.05	0.49	0	0	0.53	0.83	0.78	contempt_24	North America	contempt	yes	male
20	0	0.98	1	0	0	0	0.94	1.13	0.49	0.44	0.97	1.74	0.72	0	0	0	2.66	1.74	0	contempt_24	North America	contempt	yes	male
20	1	0.98	1	0.05	0	0	0	0.56	1.43	0.34	1.04	1.25	1.09	0.48	0	0	0.56	0.83	0.85	contempt_24	North America	contempt	yes	male
21	0	0.98	1	0.59	0.46	0	1.09	0.94	0.15	0.1	0.98	1.88	0.72	0	0	0	2.67	1.46	0	contempt_24	North America	contempt	yes	male
21	1	0.98	1	0	0	0	0	0.53	1.64	0.36	1.22	1.33	0.85	0.44	0	0	0.61	0.85	0.71	contempt_24	North America	contempt	yes	male
22	0	0.98	1	0.83	0.72	0	1.11	0.84	0	0	0.97	1.86	0.78	0	0	0	2.49	1.35	0	contempt_24	North America	contempt	yes	male
22	1	0.98	1	0.18	0	0.03	0	0.79	2.14	0.5	1.37	1.47	1.15	0.53	0	0	0.63	0.9	0.72	contempt_24	North America	contempt	yes	male
23	0	0.98	1	0.35	0.14	0	0.97	0.69	0.64	0.08	0.95	1.86	0.72	0	0	0	2.11	0.83	0	contempt_24	North America	contempt	yes	male
23	1	0.93	1	0.24	0	0	0	0.73	1.85	0.66	1.36	1.35	1.25	0.69	0	0	0.75	1.19	0.97	contempt_24	North America	contempt	yes	male
24	0	0.98	1	0	0	0	0.8	0.91	0.55	0.34	0.77	1.77	0.96	0	0	0	1.84	0.53	0	contempt_24	North America	contempt	yes	male
24	1	0.88	1	0	0	0	0	0.64	1.19	0.69	1.24	1.33	0.92	0.73	0	0	0.85	1.83	0.94	contempt_24	North America	contempt	yes	male
25	0	0.98	1	0.07	0	0	0.18	0.97	1.27	0.7	0.72	1.67	0.77	0	0	0	1.77	0.34	0	contempt_24	North America	contempt	yes	male
25	1	0.88	1	0.08	0	0	0	0.47	1.47	0.67	1.17	1.39	1.06	0.62	0	0	0.77	1.73	0.95	contempt_24	North America	contempt	yes	male
26	0	0.98	1	0	0	0	0	1.22	1.57	0.83	0.7	1.59	0.98	0	0	0	1.89	0.1	1.4	contempt_24	North America	contempt	yes	male
26	1	0.88	1	0	0	0	0	0.62	1.34	0.68	1.36	1.4	1.22	0.64	0	0	0.87	2.16	0.89	contempt_24	North America	contempt	yes	male
27	0	0.98	1	0	0	0	0	0.95	0.79	0.52	0.98	1.65	0.88	0	0	0	2.03	0.54	3.16	contempt_24	North America	contempt	yes	male
27	1	0.88	1	0	0	0	0	0.59	1.12	0.7	1.16	1.39	1.31	0.58	0	0	1	2.22	0.93	contempt_24	North America	contempt	yes	male
28	0	0.98	1	0	0	0	0	0.68	0.45	0.37	0.75	1.34	0.46	0	0	0	1.88	0.92	2.73	contempt_24	North America	contempt	yes	male
28	1	0.88	1	0	0	0	0	0.71	1.01	0.68	1.28	1.52	1.41	0.65	0	0	1.09	2.24	0.9	contempt_24	North America	contempt	yes	male
29	0	0.98	1	0	0	0	0	0.43	0.52	0.35	0.69	0.97	0.28	0	0	0	1.78	0.8	3.01	contempt_24	North America	contempt	yes	male
29	1	0.88	1	0	0	0	0	0.79	1.18	0.81	1.21	1.45	1.56	0.6	0	0	1.16	2.2	0.94	contempt_24	North America	contempt	yes	male
30	0	0.98	1	0	0	0	0	0.27	0.61	0.51	0.36	0.55	0.41	0	0	0	1.7	0.96	2.84	contempt_24	North America	contempt	yes	male
30	1	0.88	1	0	0	0	0	0.76	1.28	0.7	1.23	1.5	1.35	0.73	0	0	1.27	2.44	0.94	contempt_24	North America	contempt	yes	male
31	0	0.98	1	0	0	0	0	0.24	0.84	0.46	0.59	0.45	0.14	0	0	0	1.63	0.99	2.71	contempt_24	North America	contempt	yes	male
31	1	0.88	1	0.11	0	0	0	0.81	1.75	0.79	1.42	1.47	1.36	0.7	0	0	1.26	2.2	0.94	contempt_24	North America	contempt	yes	male
32	0	0.98	1	0	0	0	0	0.09	0.91	0.4	0.03	0.35	0.21	0	0	0	1.25	1.28	2.52	contempt_24	North America	contempt	yes	male
32	1	0.88	1	0.1	0	0	0	0.8	1.46	0.71	1.21	1.55	1.45	0.64	0	0	1.36	2.34	0.96	contempt_24	North America	contempt	yes	male
33	0	0.98	1	0	0.36	0	0	0	0.32	0	0	0.28	0	0.08	0	0	0.79	1.22	2.76	contempt_24	North America	contempt	yes	male
33	1	0.88	1	0.15	0	0	0	0.95	2.08	0.8	1.39	1.61	1.41	0.79	0	0	1.43	2.44	1.01	contempt_24	North America	contempt	yes	male
34	0	0.98	1	0.38	1.53	0	0	0	0	0	0	0.31	0	0.04	0	0	1.05	1.4	2.78	contempt_24	North America	contempt	yes	male
34	1	0.88	1	0.14	0	0	0	1	1.61	0.94	1.57	1.64	1.47	0.73	0	0	1.51	2.37	0.96	contempt_24	North America	contempt	yes	male
35	0	0.98	1	0.77	2.04	0	0	0	0.12	0	0	0.44	0	0.16	0	0	1.28	1.57	2.53	contempt_24	North America	contempt	yes	male
35	1	0.88	1	0.16	0	0	0	1.01	1.58	0.84	1.5	1.67	1.56	0.72	0	0	1.57	2.43	0.97	contempt_24	North America	contempt	yes	male
36	0	0.98	1	0.59	1.81	0	0	0	0.34	0	0	0.32	0	0.26	0	0	1.13	1.61	2.36	contempt_24	North America	contempt	yes	male
36	1	0.98	1	0.2	0	0	0	1.03	1.68	0.89	1.57	1.6	1.47	0.69	0	0	1.7	2.35	0.95	contempt_24	North America	contempt	yes	male
37	0	0.98	1	0.09	1.07	0	0	0	0.69	0	0	0.31	0	0.23	0	0	0.94	1.55	2.08	contempt_24	North America	contempt	yes	male
37	1	0.98	1	0.1	0	0	0	1	1.59	0.88	1.49	1.69	1.6	0.7	0	0	1.82	2.19	0.93	contempt_24	North America	contempt	yes	male
38	0	0.98	1	0	0	0	0	0	0.69	0	0	0.13	0	0.14	0	0	0.88	1.48	1.85	contempt_24	North America	contempt	yes	male
38	1	0.98	1	0.06	0	0	0	1.04	1.39	0.87	1.6	1.66	1.47	0.83	0	0	1.76	2.3	0.96	contempt_24	North America	contempt	yes	male
39	0	0.98	1	0	0	0	0	0	1.16	0	0	0	0	0	0	0	1.03	1.53	1.79	contempt_24	North America	contempt	yes	male
39	1	0.98	1	0.15	0	0	0	1.21	1.79	1.03	1.64	1.69	1.56	0.73	0	0	1.79	2.15	0.97	contempt_24	North America	contempt	yes	male
40	0	0.98	1	0	0	0	0	0	0.99	0	0	0	0	0	0	0	1.15	1.59	1.8	contempt_24	North America	contempt	yes	male
40	1	0.98	1	0.14	0	0	0	1.2	1.94	1	1.69	1.69	1.49	0.7	0	0	1.82	2.25	0.98	contempt_24	North America	contempt	yes	male
41	0	0.98	1	0	0	0	0	0	0.95	0	0.17	0.2	0.29	0.01	0	0	1.47	1.23	1.9	contempt_24	North America	contempt	yes	male
41	1	0.98	1	0.01	0	0	0	1.06	1.54	0.87	1.56	1.77	1.45	0.85	0	0	1.86	2.39	1.06	contempt_24	North America	contempt	yes	male
42	0	0.98	1	0	0	0	0	0.06	0.55	0	0.45	0.38	0.33	0	0	0	1.83	1.57	1.88	contempt_24	North America	contempt	yes	male
42	1	0.88	1	0.1	0	0	0	1.06	1.42	0.89	1.64	1.79	1.49	0.71	0	0	1.82	2.47	0.93	contempt_24	North America	contempt	yes	male
43	0	0.98	1	0	0	0	0	0.1	1.01	0.01	0.62	0.68	0.43	0	0	0	2.03	1.17	1.98	contempt_24	North America	contempt	yes	male
43	1	0.88	1	0.16	0	0	0	1.08	1.42	0.84	1.59	1.82	1.63	0.69	0	0	1.78	2.4	0.86	contempt_24	North America	contempt	yes	male
44	0	0.98	1	0	0	0	0	0.27	1.32	0.23	0.78	0.79	0.54	0.01	0	0	2.35	1.23	1.91	contempt_24	North America	contempt	yes	male
44	1	0.88	1	0.16	0	0	0	1.03	1.4	0.79	1.53	1.81	1.67	0.81	0	0	1.75	2.49	0.95	contempt_24	North America	contempt	yes	male
45	0	0.98	1	0	0	0	0	0.18	1.39	0.11	0.71	0.75	0.58	0.07	0	0	2.24	0.9	1.76	contempt_24	North America	contempt	yes	male
45	1	0.88	1	0.22	0	0	0	1.08	1.57	0.73	1.6	1.9	1.51	0.68	0	0	1.91	2.3	0.91	contempt_24	North America	contempt	yes	male
46	0	0.98	1	0	0	0	0	0.24	1.58	0.1	0.72	0.72	0.73	0.17	0	0	2.05	0.9	1.78	contempt_24	North America	contempt	yes	male
46	1	0.88	1	0.08	0	0	0	1.1	1.33	0.74	1.55	1.85	1.7	0.74	0	0	1.85	2.6	0.91	contempt_24	North America	contempt	yes	male
47	0	0.98	1	0	0	0	0	0.19	1.44	0.14	0.69	0.72	0.85	0.03	0	0	1.89	0.98	1.7	contempt_24	North America	contempt	yes	male
47	1	0.88	1	0.31	0	0	0	1.03	1.45	0.65	1.53	1.9	1.66	0.8	0	0	1.93	2.52	0.94	contempt_24	North America	contempt	yes	male
48	0	0.98	1	0	0	0	0	0.13	1.53	0.14	0.49	0.69	0.6	0	0	0	1.69	0.95	1.68	contempt_24	North America	contempt	yes	male
48	1	0.88	1	0.29	0	0	0	1.16	1.54	0.67	1.42	1.92	1.78	0.81	0	0	1.96	2.33	0.92	contempt_24	North America	contempt	yes	male
49	0	0.98	1	0	0	0	0	0.03	1.62	0	0.43	0.72	0.36	0	0	0	1.5	1.03	1.7	contempt_24	North America	contempt	yes	male
49	1	0.93	1	0.22	0	0	0	1.16	1.81	0.72	1.66	1.98	1.78	0.92	0	0	1.95	2.38	0.93	contempt_24	North America	contempt	yes	male
50	0	0.98	1	0	0	0	0	0.07	1.64	0	0.33	0.68	0.31	0	0	0	1.3	0.69	1.71	contempt_24	North America	contempt	yes	male
50	1	0.93	1	0.17	0	0	0	1.19	1.85	0.72	1.62	2	1.66	0.84	0	0	1.9	1.97	1.02	contempt_24	North America	contempt	yes	male
51	0	0.98	1	0	0	0	0	0.22	2.15	0.19	0	0.63	0.57	0	0	0	1.15	0.83	1.58	contempt_24	North America	contempt	yes	male
51	1	0.93	1	0.1	0	0	0	1.09	1.49	0.68	1.48	2.21	1.79	0.77	0	0	1.96	1.71	1.15	contempt_24	North America	contempt	yes	male
52	0	0.98	1	0	0	0	0	0.41	2.05	0.11	0	0.67	0.6	0	0	0	1.44	1.09	1.43	contempt_24	North America	contempt	yes	male
52	1	0.93	1	0.14	0	0	0	0.99	1.28	0.7	1.65	2.33	1.74	0.5	0	0	1.92	1.44	1.33	contempt_24	North America	contempt	yes	male
53	0	0.98	1	0	0	0	0	0.74	2.53	0.24	0	0.75	0.85	0	0	0	1.56	1.34	1.35	contempt_24	North America	contempt	yes	male
53	1	0.93	1	0.04	0	0	0	1	1.36	0.51	1.7	2.69	1.98	0.59	0	0	2	0.92	1.52	contempt_24	North America	contempt	yes	male
54	0	0.98	1	0	0	0	0	0.61	2.64	0.3	0	0.66	0.94	0	0	0	1.09	0.92	1.35	contempt_24	North America	contempt	yes	male
54	1	0.93	1	0.01	0	0	0	1.19	1.57	0.54	1.83	2.96	2.18	0.74	0	0	2.17	0.33	1.58	contempt_24	North America	contempt	yes	male
55	0	0.98	1	0	0	0	0	0.53	2.51	0.06	0	1.02	1.14	0	0	0	0.66	0.85	1.51	contempt_24	North America	contempt	yes	male
55	1	0.93	1	0	0	0	0	1.26	1.36	0.57	1.95	3.1	2.26	0.79	0	0	2.39	0.6	1.69	contempt_24	North America	contempt	yes	male
56	0	0.98	1	0	0	0	0	0.76	2.34	0.15	0.39	1.38	1.68	0	0	0	0.87	0.64	1.48	contempt_24	North America	contempt	yes	male
56	1	0.98	1	0.05	0	0	0	1.7	2.21	0.55	2.15	3.31	1.95	0.82	0	0	2.54	0.65	1.71	contempt_24	North America	contempt	yes	male
57	0	0.98	1	0	0	0	0	0.97	2.62	0.25	0.65	1.62	1.85	0	0	0	1.07	0.25	1.48	contempt_24	North America	contempt	yes	male
57	1	0.98	1	0.17	0	0	0	1.73	2.1	0.71	2.12	3.23	1.94	0.85	0	0	2.5	0.55	1.82	contempt_24	North America	contempt	yes	male
58	0	0.98	1	0	0	0	0	1.02	2.81	0.26	0.85	1.88	1.83	0	0	0	1.23	0.23	1.44	contempt_24	North America	contempt	yes	male
58	1	0.98	1	0.15	0	0	0	1.84	2.16	0.73	2.01	3.22	1.88	0.89	0	0	2.5	0.42	1.83	contempt_24	North America	contempt	yes	male
59	0	0.98	1	0	0	0	0	1.11	2.42	0.37	1.13	2.12	1.77	0	0	0	1.27	0.22	1.36	contempt_24	North America	contempt	yes	male
59	1	0.98	1	0.19	0	0	0	1.85	2.64	0.79	1.89	3.16	2.11	0.83	0	0	2.5	0.54	1.79	contempt_24	North America	contempt	yes	male
60	0	0.98	1	0	0	0	0	1.11	2.48	0.37	0.93	2.05	1.96	0	0	0	1.23	0.09	1.31	contempt_24	North America	contempt	yes	male
60	1	0.98	1	0.02	0	0	0	1.83	2.22	0.89	1.82	3.17	1.95	0.71	0	0	2.61	0.71	2.01	contempt_24	North America	contempt	yes	male
61	0	0.98	1	0	0	0	0	1.01	2.55	0.37	1.04	2.04	1.86	0	0	0	1.29	0	1.26	contempt_24	North America	contempt	yes	male
61	1	0.98	1	0	0	0	0	1.88	2.59	0.93	2.01	3.17	2.05	0.61	0	0	2.64	0.77	2.06	contempt_24	North America	contempt	yes	male
1	1	0.98	1	0	0	0	0	0.12	0.04	0.07	0.41	0.41	0.15	0.21	0	0	2.05	1.64	2.73	contempt_25	North America	contempt	yes	male
2	0	0.98	1	0	0	0.95	1.57	0	0	0.42	0.11	0	0	0	0	0	0.22	1.73	0.65	contempt_25	North America	contempt	yes	male
2	1	0.98	1	0	0	0	0	0.02	0.25	0	0.1	0.25	0	0.23	0	0	1.49	1.46	2.68	contempt_25	North America	contempt	yes	male
3	0	0.98	1	0	0	1.02	1.41	0	0	0.46	0.06	0	0	0	0	0	0.18	1.65	0.72	contempt_25	North America	contempt	yes	male
3	1	0.98	1	0	0	0	0	0	0.26	0	0	0.2	0	0.04	0	0	1.37	1.31	2.73	contempt_25	North America	contempt	yes	male
4	0	0.98	1	0	0	1.04	1.52	0	0	0.54	0.02	0	0	0	0	0	0.02	1.53	0.74	contempt_25	North America	contempt	yes	male
4	1	0.98	1	0	0	0	0	0	0.12	0	0	0.13	0	0	0	0	1.2	1.08	2.74	contempt_25	North America	contempt	yes	male
5	0	0.98	1	0	0	1.05	1.41	0	0	0.5	0	0	0	0	0	0	0	1.62	0.66	contempt_25	North America	contempt	yes	male
5	1	0.98	1	0	0	0	0	0	0.02	0	0	0.07	0	0	0	0	0.97	0.66	2.8	contempt_25	North America	contempt	yes	male
6	0	0.98	1	0	0	0.88	1.36	0	0	0.47	0	0	0	0	0	0	0	1.7	0.65	contempt_25	North America	contempt	yes	male
6	1	0.98	1	0	0	0	0	0.02	0.53	0	0	0.11	0	0	0	0	0.99	0.63	2.97	contempt_25	North America	contempt	yes	male
7	0	0.98	1	0	0	1	1.44	0	0	0.45	0	0	0	0	0	0	0	1.64	0.72	contempt_25	North America	contempt	yes	male
7	1	0.98	1	0	0	0	0	0	0	0	0	0	0	0	0	0	0.79	0.65	2.84	contempt_25	North America	contempt	yes	male
8	0	0.98	1	0	0	0.97	1.44	0	0	0.37	0	0	0	0	0	0	0	1.73	0.71	contempt_25	North America	contempt	yes	male
8	1	0.98	1	0	0	0	0	0	0.49	0	0	0.02	0	0	0	0	0.88	0.44	2.95	contempt_25	North America	contempt	yes	male
9	0	0.98	1	0	0	0.86	1.41	0	0	0.42	0	0	0	0	0	0	0	1.4	0.72	contempt_25	North America	contempt	yes	male
9	1	0.98	1	0	0	0	0	0	0.1	0	0	0	0	0	0	0	0.81	0.53	2.79	contempt_25	North America	contempt	yes	male
10	0	0.98	1	0	0	0.83	1.39	0	0	0.43	0	0	0.06	0	0	0	0	1.35	0.71	contempt_25	North America	contempt	yes	male
10	1	0.98	1	0	0	0	0	0	0.44	0	0	0	0	0.16	0	0	0.94	0.69	2.82	contempt_25	North America	contempt	yes	male
11	0	0.98	1	0	0	0.81	1.34	0	0	0.34	0	0	0.15	0	0	0	0	1.2	0.74	contempt_25	North America	contempt	yes	male
11	1	0.98	1	0	0	0	0	0	0	0	0	0	0	0.17	0	0	0.97	0.83	2.76	contempt_25	North America	contempt	yes	male
12	0	0.98	1	0	0	0.75	1.28	0	0	0.29	0	0	0.08	0	0	0	0	1.1	0.72	contempt_25	North America	contempt	yes	male
12	1	0.98	1	0	0	0	0	0	0	0	0	0	0	0.06	0	0	1.11	0.83	2.75	contempt_25	North America	contempt	yes	male
13	0	0.98	1	0	0	0.71	1.47	0	0	0.4	0	0	0.26	0	0	0	0	1.32	0.64	contempt_25	North America	contempt	yes	male
13	1	0.98	1	0	0	0	0	0	0.08	0	0	0	0	0.06	0	0	1.27	0.68	2.78	contempt_25	North America	contempt	yes	male
14	0	0.98	1	0	0	0.73	1.47	0	0	0.44	0	0	0.21	0	0	0	0	1.52	0.71	contempt_25	North America	contempt	yes	male
14	1	0.98	1	0	0	0	0	0	0	0	0	0	0	0.02	0	0	1.1	0.66	2.76	contempt_25	North America	contempt	yes	male
15	0	0.98	1	0	0	0.66	1.51	0	0	0.42	0	0	0.28	0	0	0	0	1.54	0.7	contempt_25	North America	contempt	yes	male
15	1	0.98	1	0	0	0	0	0	0	0	0	0	0	0	0	0	1.12	0.82	2.7	contempt_25	North America	contempt	yes	male
16	0	0.98	1	0	0	0.65	1.48	0	0	0.41	0	0	0.26	0	0	0	0	1.41	0.71	contempt_25	North America	contempt	yes	male
16	1	0.98	1	0	0	0	0	0	0	0	0	0	0	0.11	0	0	1.2	0.89	2.81	contempt_25	North America	contempt	yes	male
17	0	0.98	1	0	0	0.68	1.41	0	0	0.38	0	0	0.29	0	0	0	0	1.54	0.65	contempt_25	North America	contempt	yes	male
17	1	0.98	1	0	0	0	0	0	0.05	0	0	0	0	0.08	0	0	1.03	0.65	2.73	contempt_25	North America	contempt	yes	male
18	0	0.98	1	0	0	0.65	1.39	0	0	0.29	0	0	0.44	0	0	0	0	1.5	0.66	contempt_25	North America	contempt	yes	male
18	1	0.98	1	0	0	0	0	0	0	0	0	0	0	0.06	0	0	1.1	0.63	2.77	contempt_25	North America	contempt	yes	male
19	0	0.98	1	0	0	0.98	1.74	0	0.3	0.17	0	0	0.28	0	0	0	0.14	1.55	0.49	contempt_25	North America	contempt	yes	male
19	1	0.98	1	0	0	0	0	0	0	0	0	0	0	0.01	0	0	0.92	0.54	2.74	contempt_25	North America	contempt	yes	male
20	0	0.98	1	0	0	1	1.43	0	0.35	0.25	0.11	0	0.03	0.05	0	0	0.32	1.91	0.26	contempt_25	North America	contempt	yes	male
20	1	0.98	1	0	0	0	0	0	0.14	0	0	0	0	0.09	0	0	1.03	0.52	2.85	contempt_25	North America	contempt	yes	male
21	0	0.98	1	0	0	1.04	1.53	0	0.16	0.29	0.16	0	0.05	0.03	0	0	0.55	1.79	0.22	contempt_25	North America	contempt	yes	male
21	1	0.98	1	0	0	0	0	0	0	0	0	0	0	0.12	0	0	0.85	0.54	2.48	contempt_25	North America	contempt	yes	male
22	0	0.98	1	0	0	1.07	1.7	0	0.08	0.34	0.42	0	0	0	0	0	0.65	1.77	0.22	contempt_25	North America	contempt	yes	male
22	1	0.98	1	0	0	0	0	0	0.17	0	0	0	0	0.08	0	0	0.96	0.42	2.89	contempt_25	North America	contempt	yes	male
23	0	0.98	1	0	0	0.99	1.65	0	0.25	0.25	0.63	0	0.02	0	0	0	0.7	1.72	0.2	contempt_25	North America	contempt	yes	male
23	1	0.98	1	0	0	0	0	0	0	0	0	0	0	0.07	0	0	0.9	0.52	2.51	contempt_25	North America	contempt	yes	male
24	0	0.98	1	0	0	1	1.52	0	0.35	0.3	0.41	0	0	0	0	0	0.69	2.19	0.14	contempt_25	North America	contempt	yes	male
24	1	0.98	1	0	0	0	0	0	0.07	0	0	0	0	0.07	0	0	0.9	0.38	2.94	contempt_25	North America	contempt	yes	male
25	0	0.98	1	0	0	1.09	1.71	0	0	0.23	0.68	0	0	0	0	0	0.59	2.31	0.18	contempt_25	North America	contempt	yes	male
25	1	0.98	1	0	0	0	0	0	0	0	0	0	0	0.04	0	0	0.84	0.57	2.6	contempt_25	North America	contempt	yes	male
26	0	0.98	1	0	0	0.98	1.64	0	0.05	0.24	0.51	0	0	0	0	0	0.44	1.85	0.07	contempt_25	North America	contempt	yes	male
26	1	0.98	1	0	0	0	0	0	0	0	0	0	0	0.02	0	0	0.88	0.56	2.94	contempt_25	North America	contempt	yes	male
27	0	0.98	1	0	0	1.01	1.65	0	0	0.18	0.22	0	0	0	0	0	0.43	2.1	0	contempt_25	North America	contempt	yes	male
27	1	0.98	1	0	0	0	0	0	0	0	0	0	0	0	0	0	0.88	0.68	2.84	contempt_25	North America	contempt	yes	male
28	0	0.98	1	0	0	0.81	1.57	0	0.08	0.23	0.08	0	0	0	0	0	0.32	2.09	0	contempt_25	North America	contempt	yes	male
28	1	0.98	1	0	0	0	0	0	0.1	0	0	0	0	0.15	0	0	1.1	0.91	2.84	contempt_25	North America	contempt	yes	male
29	0	0.98	1	0	0	0.81	1.57	0	0	0.38	0.03	0	0	0	0	0	0.25	1.96	0	contempt_25	North America	contempt	yes	male
29	1	0.98	1	0	0	0	0	0	0.15	0	0	0	0	0.14	0	0	1.4	1.41	2.72	contempt_25	North America	contempt	yes	male
30	0	0.98	1	0	0	0.55	1.82	0	0	0.26	0.07	0	0	0.13	0	0	0.24	1.74	0	contempt_25	North America	contempt	yes	male
30	1	0.98	1	0	0	0	0	0	0	0	0	0	0	0.23	0	0	1.57	1.93	2.7	contempt_25	North America	contempt	yes	male
31	0	0.98	1	0	0	0.38	1.9	0	0	0.27	0.03	0	0	0.11	0	0	0.23	1.65	0	contempt_25	North America	contempt	yes	male
31	1	0.98	1	0	0	0	0	0.06	0	0	0	0	0	0.12	0	0	1.59	1.8	2.74	contempt_25	North America	contempt	yes	male
32	0	0.98	1	0	0	0.24	2.17	0	0	0.27	0.11	0	0	0.16	0	0	0.24	1.51	0	contempt_25	North America	contempt	yes	male
32	1	0.98	1	0	0	0	0	0	0	0	0	0	0	0.12	0	0	1.44	1.93	2.78	contempt_25	North America	contempt	yes	male
33	0	0.98	1	0	0	0.3	2.22	0	0	0.21	0.05	0	0	0.11	0	0	0.26	1.47	0	contempt_25	North America	contempt	yes	male
33	1	0.98	1	0	0	0	0	0	0	0	0	0	0	0.16	0	0	1	1.67	2.88	contempt_25	North America	contempt	yes	male
34	0	0.98	1	0	0	0.23	2.02	0	0	0.27	0	0	0	0.25	0	0	0.29	1.45	0	contempt_25	North America	contempt	yes	male
34	1	0.98	1	0	0	0	0	0	0	0	0	0	0	0.21	0	0	0.39	1.05	2.84	contempt_25	North America	contempt	yes	male
35	0	0.98	1	0	0	0	1.83	0	0	0.22	0	0	0	0.26	0	0	0.38	1.39	0	contempt_25	North America	contempt	yes	male
35	1	0.98	1	0	0	0	0	0	0	0	0	0	0	0.12	0	0	0.56	1.07	2.91	contempt_25	North America	contempt	yes	male
36	0	0.98	1	0	0	0	1.83	0	0	0.17	0.01	0	0	0.36	0	0	0.46	1.41	0	contempt_25	North America	contempt	yes	male
36	1	0.98	1	0	0	0	0	0	0	0	0	0	0	0	0	0	1.04	1.25	2.92	contempt_25	North America	contempt	yes	male
37	0	0.98	1	0	0	0	1.77	0	0	0.21	0.19	0	0	0.39	0	0	0.42	1.47	0	contempt_25	North America	contempt	yes	male
37	1	0.98	1	0	0	0	0	0	0	0	0	0	0	0.01	0	0	1.18	1.2	3.03	contempt_25	North America	contempt	yes	male
38	0	0.98	1	0	0	0	1.82	0	0	0.18	0	0	0	0.37	0	0	0.5	1.35	0	contempt_25	North America	contempt	yes	male
38	1	0.98	1	0	0	0	0	0	0	0	0	0	0	0	0	0	0.96	0.64	3.01	contempt_25	North America	contempt	yes	male
39	0	0.98	1	0	0	0	1.73	0	0	0.1	0	0	0	0.41	0	0	0.44	1.31	0	contempt_25	North America	contempt	yes	male
39	1	0.98	1	0	0	0	0	0	0.07	0	0	0	0	0	0	0	0.97	0.5	3.53	contempt_25	North America	contempt	yes	male
40	0	0.98	1	0	0	0	1.89	0	0	0.14	0	0	0	0.47	0	0	0.42	1.24	0	contempt_25	North America	contempt	yes	male
40	1	0.98	1	0	0.23	0	0	0	0	0	0	0	0	0	0	0	1.06	0.88	3.53	contempt_25	North America	contempt	yes	male
41	0	0.98	1	0	0	0	1.86	0	0	0.15	0	0	0	0.4	0	0	0.4	1.17	0	contempt_25	North America	contempt	yes	male
41	1	0.98	1	0	0.94	0	0	0	0	0	0	0.05	0	0	0	0	1.37	1.29	3.38	contempt_25	North America	contempt	yes	male
42	0	0.98	1	0	0	0	1.95	0	0	0.22	0.11	0	0	0.43	0	0	0.44	1.21	0	contempt_25	North America	contempt	yes	male
42	1	0.98	1	0.13	1.06	0	0	0	0	0	0	0	0	0	0	0	1.37	0.97	3.38	contempt_25	North America	contempt	yes	male
43	0	0.98	1	0	0	0	1.78	0	0	0.19	0.09	0	0	0.42	0	0	0.4	1.19	0	contempt_25	North America	contempt	yes	male
43	1	0.98	1	0	1.06	0	0	0	0	0	0	0	0	0	0	0	1.34	0.58	3.44	contempt_25	North America	contempt	yes	male
44	0	0.98	1	0	0	0	1.48	0	0	0.21	0.23	0	0	0.37	0	0	0.44	1.04	0.24	contempt_25	North America	contempt	yes	male
44	1	0.98	1	0	1.08	0	0	0	0	0	0	0	0	0	0	0	1.34	0.5	3.21	contempt_25	North America	contempt	yes	male
45	0	0.98	1	0	0	0	1.35	0	0	0.16	0.18	0	0	0.49	0	0	0.53	1.25	0.76	contempt_25	North America	contempt	yes	male
45	1	0.98	1	0	0.88	0	0	0	0.01	0	0	0	0	0	0	0	1.49	0.68	2.9	contempt_25	North America	contempt	yes	male
46	0	0.98	1	0	0	0	1.31	0	0	0.18	0.2	0	0	0.49	0	0	0.51	1.38	0.82	contempt_25	North America	contempt	yes	male
46	1	0.98	1	0.01	0.95	0	0	0	0.65	0	0	0	0	0.02	0	0	1.51	0.89	2.3	contempt_25	North America	contempt	yes	male
47	0	0.98	1	0	0	0	1.45	0	0	0.21	0.26	0	0	0.5	0	0	0.52	1.43	0.8	contempt_25	North America	contempt	yes	male
47	1	0.98	1	0.04	0.89	0	0	0	0.83	0	0	0	0	0.09	0	0	1.81	1.52	1.63	contempt_25	North America	contempt	yes	male
48	0	0.98	1	0	0	0	1.44	0	0	0.21	0.22	0	0.1	0.45	0	0	0.49	1.22	0.78	contempt_25	North America	contempt	yes	male
48	1	0.98	1	0	0.7	0	0	0	0.68	0	0	0	0	0.12	0	0	1.92	1.51	1.23	contempt_25	North America	contempt	yes	male
49	0	0.98	1	0	0	0.06	1.45	0	0	0.2	0.23	0	0	0.49	0	0	0.43	1.18	0.77	contempt_25	North America	contempt	yes	male
49	1	0.98	1	0	0.42	0	0	0	0.38	0	0.03	0	0.04	0.24	0	0	1.97	1.63	0.88	contempt_25	North America	contempt	yes	male
50	0	0.98	1	0	0	0	1.68	0	0	0.13	0.22	0	0.1	0.45	0	0	0.43	1.14	0.72	contempt_25	North America	contempt	yes	male
50	1	0.98	1	0	0.1	0	0	0	0.33	0	0	0	0	0.13	0	0	1.9	1.4	0.65	contempt_25	North America	contempt	yes	male
51	0	0.98	1	0	0	0	1.59	0	0	0.15	0.23	0	0.09	0.41	0	0	0.46	1.24	0.86	contempt_25	North America	contempt	yes	male
51	1	0.98	1	0	0	0	0	0	0.48	0.01	0	0	0	0.08	0	0	1.66	1.07	0.44	contempt_25	North America	contempt	yes	male
52	0	0.98	1	0	0	0.04	1.3	0	0	0.13	0.38	0	0	0.42	0	0	0.58	1.42	1.01	contempt_25	North America	contempt	yes	male
52	1	0.98	1	0	0	0	0	0	0.35	0.06	0	0	0	0.02	0	0	1.35	1.25	0.41	contempt_25	North America	contempt	yes	male
53	0	0.98	1	0	0	0	1.29	0	0	0.16	0.36	0	0.11	0.41	0	0	0.53	1.28	1.03	contempt_25	North America	contempt	yes	male
53	1	0.98	1	0	0	0	0	0	0.14	0.09	0	0	0.14	0.04	0	0	1.13	0.89	0.29	contempt_25	North America	contempt	yes	male
54	0	0.98	1	0	0	0	1.42	0	0	0.19	0.26	0	0	0.35	0	0	0.49	1.26	1.02	contempt_25	North America	contempt	yes	male
54	1	0.98	1	0	0	0	0	0	0.34	0.11	0	0	0.03	0.08	0	0	0.86	0.67	0.4	contempt_25	North America	contempt	yes	male
55	0	0.98	1	0	0	0	1.41	0	0	0.11	0.19	0	0.01	0.36	0	0	0.5	1.4	1.1	contempt_25	North America	contempt	yes	male
55	1	0.98	1	0	0	0	0	0	0.37	0.13	0	0	0	0	0	0	0.73	0.28	0.55	contempt_25	North America	contempt	yes	male
56	0	0.98	1	0	0	0	1.53	0	0	0.16	0.26	0	0.08	0.37	0	0	0.47	1.23	1.1	contempt_25	North America	contempt	yes	male
56	1	0.98	1	0	0	0	0	0	0.27	0.1	0	0	0	0	0	0	0.65	0.29	0.47	contempt_25	North America	contempt	yes	male
57	0	0.98	1	0	0	0	1.44	0	0	0.08	0.29	0	0	0.32	0	0	0.51	1.36	1.12	contempt_25	North America	contempt	yes	male
57	1	0.98	1	0	0	0	0	0	0.35	0.13	0	0	0	0	0	0	0.77	0.25	0.5	contempt_25	North America	contempt	yes	male
58	0	0.98	1	0	0	0	1.42	0	0	0.08	0.2	0	0.07	0.38	0	0	0.42	1.44	1.17	contempt_25	North America	contempt	yes	male
58	1	0.98	1	0	0	0	0	0	0.29	0.08	0	0	0	0	0	0	0.85	0.32	0.38	contempt_25	North America	contempt	yes	male
59	0	0.98	1	0	0	0	1.3	0	0	0.1	0.33	0	0	0.35	0	0	0.39	1.35	1.21	contempt_25	North America	contempt	yes	male
59	1	0.98	1	0	0	0	0	0	0.19	0.05	0	0	0	0	0	0	0.86	0.4	0.4	contempt_25	North America	contempt	yes	male
60	0	0.98	1	0	0	0	1.22	0	0	0.03	0.28	0	0	0.37	0	0	0.41	1.21	1.18	contempt_25	North America	contempt	yes	male
60	1	0.98	1	0	0	0	0	0	0.2	0.04	0	0	0	0	0	0	0.88	0.43	0.48	contempt_25	North America	contempt	yes	male
61	0	0.98	1	0	0	0	1.38	0	0	0.07	0.29	0	0.1	0.42	0	0	0.45	1.34	1.17	contempt_25	North America	contempt	yes	male
61	1	0.98	1	0	0	0	0	0	0.7	0.16	0	0	0	0	0	0	1.02	0.55	0.83	contempt_25	North America	contempt	yes	male
62	0	0.98	1	0	0	0.02	1.33	0	0	0.1	0.3	0	0.17	0.44	0	0	0.48	1.27	1.16	contempt_25	North America	contempt	yes	male
62	1	0.98	1	0	0	0	0	0	0.52	0.05	0	0	0	0	0	0	1.35	0.8	1.43	contempt_25	North America	contempt	yes	male
63	0	0.98	1	0	0	0	1.24	0	0	0.1	0.28	0	0.18	0.39	0	0	0.47	1.12	1.24	contempt_25	North America	contempt	yes	male
63	1	0.98	1	0	0	0	0	0	0.62	0.03	0	0.06	0	0	0	0	1.42	1.03	1.53	contempt_25	North America	contempt	yes	male
64	0	0.98	1	0	0	0	1.37	0	0	0.04	0.27	0	0.1	0.48	0	0	0.48	1.22	1.18	contempt_25	North America	contempt	yes	male
64	1	0.98	1	0	0	0	0	0	0.53	0.14	0	0.02	0	0	0	0	1.36	1.05	1.52	contempt_25	North America	contempt	yes	male
65	0	0.98	1	0	0	0	1.57	0	0	0	0.26	0	0.41	0.49	0	0	0.53	1.59	1.21	contempt_25	North America	contempt	yes	male
65	1	0.98	1	0	0	0	0	0	0.12	0	0	0.08	0	0	0	0	1.19	0.69	1.56	contempt_25	North America	contempt	yes	male
66	0	0.98	1	0	0	0	1.44	0	0	0.15	0.28	0	0.38	0.46	0	0	0.48	1.2	1.19	contempt_25	North America	contempt	yes	male
66	1	0.98	1	0	0	0	0	0	0.1	0.1	0	0.01	0	0	0	0	0.85	0.41	1.69	contempt_25	North America	contempt	yes	male
67	0	0.98	1	0	0	0.07	1.53	0	0	0	0.22	0	0.26	0.43	0	0	0.52	1.15	1.21	contempt_25	North America	contempt	yes	male
67	1	0.98	1	0	0	0	0	0	0.46	0.15	0	0	0	0	0	0	0.61	0.38	1.67	contempt_25	North America	contempt	yes	male
68	0	0.98	1	0.07	0	0.06	0.87	0	0	0.22	0.1	0	0.04	0.23	0	0	1.13	1.35	1.72	contempt_25	North America	contempt	yes	male
68	1	0.98	1	0	0	0	0	0	0.21	0.09	0	0	0.13	0	0	0	0.49	0.2	1.73	contempt_25	North America	contempt	yes	male
69	0	0.98	1	0	0	0.41	0.31	0	0	0.17	0.36	0	0	0.29	0	0	2.09	1.62	2.01	contempt_25	North America	contempt	yes	male
69	1	0.98	1	0	0	0	0	0	0.44	0.17	0	0	0.15	0	0	0	0.36	0.08	1.74	contempt_25	North America	contempt	yes	male
70	0	0.98	1	0	0	0.77	0	0.49	0.3	0.12	0.54	0	0.35	0	0	0	2.98	2.51	2.09	contempt_25	North America	contempt	yes	male
70	1	0.98	1	0	0	0	0	0	0.38	0.23	0	0	0.24	0	0	0	0.26	0.26	1.85	contempt_25	North America	contempt	yes	male
71	0	0.98	1	0	0.09	0.68	0.02	0.39	0.04	0.08	0.38	0	0.12	0	0	0	2.88	2.41	2.25	contempt_25	North America	contempt	yes	male
71	1	0.98	1	0	0	0	0	0	0.39	0.13	0	0.05	0.32	0	0	0	0.27	0.27	1.83	contempt_25	North America	contempt	yes	male
72	0	0.98	1	0	0	0.13	0	0	0	0.11	0	0	0	0.23	0	0	1.99	2.19	2.43	contempt_25	North America	contempt	yes	male
72	1	0.98	1	0	0	0	0	0	0.57	0.18	0	0.13	0.39	0	0	0	0.29	0.2	2	contempt_25	North America	contempt	yes	male
73	0	0.98	1	0	0	0	0.4	0	0	0.37	0	0	0	0.45	0	0	0	1.91	2.49	contempt_25	North America	contempt	yes	male
73	1	0.98	1	0	0	0	0	0.03	0.43	0.08	0	0.11	0.34	0	0	0	0.28	0.48	1.9	contempt_25	North America	contempt	yes	male
74	0	0.98	1	0	0.04	0	0	0	0	0.47	0	0	0	0.67	0	0	0	1.51	2.29	contempt_25	North America	contempt	yes	male
74	1	0.98	1	0	0	0	0	0	0.39	0.07	0	0.16	0.36	0	0	0	0.34	0.6	1.9	contempt_25	North America	contempt	yes	male
75	0	0.98	1	0.03	0.03	0	0.16	0	0.24	0.58	0	0	0	0.64	0	0	0.66	1.37	2.18	contempt_25	North America	contempt	yes	male
75	1	0.98	1	0	0	0	0	0	0.26	0.11	0	0.22	0.36	0	0	0	0.31	0.48	2.19	contempt_25	North America	contempt	yes	male
76	0	0.98	1	0	0	0	0	0	0.33	0.46	0.09	0	0	0.62	0	0	1.39	1.53	2.17	contempt_25	North America	contempt	yes	male
76	1	0.98	1	0	0	0	0	0	0	0.04	0	0.24	0.36	0	0	0	0.32	0.53	2.33	contempt_25	North America	contempt	yes	male
77	0	0.98	1	0	0.02	0	0	0	0	0.43	0	0	0	0.64	0	0	1.13	1.73	2.38	contempt_25	North America	contempt	yes	male
77	1	0.98	1	0	0	0	0	0	0	0.07	0	0.22	0.6	0	0	0	0.26	0.47	2.41	contempt_25	North America	contempt	yes	male
78	0	0.98	1	0.13	0.13	0	0.14	0	0	0.27	0	0	0	0.53	0	0	0	1.63	2.77	contempt_25	North America	contempt	yes	male
78	1	0.98	1	0	0	0	0	0	0	0	0	0.32	0.68	0	0	0	0.33	0.32	3.07	contempt_25	North America	contempt	yes	male
79	0	0.98	1	0.01	0.22	0	0.19	0	0	0.36	0	0	0	0.49	0	0	0	1.81	2.92	contempt_25	North America	contempt	yes	male
79	1	0.98	1	0	0	0	0	0	0	0	0	0.3	0.71	0	0	0	0.01	0.37	3.43	contempt_25	North America	contempt	yes	male
80	0	0.98	1	0	0.21	0	0.26	0	0	0	0	0	0	0.49	0	0	0.42	2.15	3.09	contempt_25	North America	contempt	yes	male
80	1	0.98	1	0	0	0	0	0	0	0	0	0.46	0.62	0	0	0	0.03	0.45	3.18	contempt_25	North America	contempt	yes	male
81	0	0.98	1	0.12	0.36	0	0	0	0	0.34	0.06	0	0	0.46	0	0	1.97	2.41	2.85	contempt_25	North America	contempt	yes	male
81	1	0.98	1	0	0	0	0	0	0	0	0	0.73	0.96	0	0	0	0.08	0.49	3.24	contempt_25	North America	contempt	yes	male
82	0	0.98	1	0.14	0.3	0	0	0	0.1	0.42	0.2	0	0	0.46	0	0	2.46	2.24	2.52	contempt_25	North America	contempt	yes	male
82	1	0.98	1	0	0	0	0	0	0	0	0	0.91	0.92	0	0	0	0.22	0.49	3.27	contempt_25	North America	contempt	yes	male
83	0	0.98	1	0.04	0.28	0	0	0	0	0.43	0.1	0	0	0.53	0	0	2.22	2.13	2.43	contempt_25	North America	contempt	yes	male
83	1	0.98	1	0	0	0	0	0	0	0	0.33	0.98	1.22	0	0	0	0.27	0	3.24	contempt_25	North America	contempt	yes	male
84	0	0.98	1	0.01	0.22	0	0	0	0	0.41	0.08	0	0	0.49	0	0	2.08	2.02	2.4	contempt_25	North America	contempt	yes	male
84	1	0.98	1	0	0	0	0	0	0	0	0.51	1.2	1.38	0	0	0	0.37	0.22	3.21	contempt_25	North America	contempt	yes	male
85	0	0.98	1	0	0.13	0	0	0	0	0.34	0	0	0	0.59	0	0	1.94	1.95	2.38	contempt_25	North America	contempt	yes	male
85	1	0.98	1	0	0	0	0	0	0	0	0.49	1.08	1.84	0	0.03	0	0.32	0.2	3.12	contempt_25	North America	contempt	yes	male
86	0	0.98	1	0.08	0.04	0	0	0	0	0.43	0	0	0	0.51	0	0	1.62	1.6	2.57	contempt_25	North America	contempt	yes	male
86	1	0.98	1	0	0	0	0	0	0	0	0.71	1.2	1.86	0	0.03	0	0.27	0	3.2	contempt_25	North America	contempt	yes	male
87	0	0.98	1	0	0	0	0	0	0	0.49	0	0	0	0.62	0	0	1.25	1.28	2.4	contempt_25	North America	contempt	yes	male
87	1	0.98	1	0	0	0	0	0	0	0	0.67	1.13	1.71	0	0	0	0.24	0	3.13	contempt_25	North America	contempt	yes	male
88	0	0.98	1	0	0	0	0	0	0	0.5	0	0	0	0.8	0	0	0.93	0.84	2.41	contempt_25	North America	contempt	yes	male
88	1	0.98	1	0	0	0	0	0	0	0	0.58	1.07	1.95	0	0.15	0	0.17	0	3.19	contempt_25	North America	contempt	yes	male
89	0	0.98	1	0	0	0	0	0	0	0.4	0	0	0	1.04	0	0	0	0.63	2.43	contempt_25	North America	contempt	yes	male
89	1	0.98	1	0	0	0	0	0	0	0	0.63	0.99	1.65	0	0	0	0.16	0	3.18	contempt_25	North America	contempt	yes	male
90	0	0.98	1	0	0	0	0	0	0	0.41	0	0	0	1.18	0	0	0	1.05	2.23	contempt_25	North America	contempt	yes	male
90	1	0.98	1	0	0	0	0	0	0	0	0.6	0.93	1.78	0	0	0	0.28	0	3.32	contempt_25	North America	contempt	yes	male
91	0	0.98	1	0	0.06	0	0.1	0	0	0.42	0	0	0	0.97	0	0	0.46	1.6	2.11	contempt_25	North America	contempt	yes	male
91	1	0.98	1	0	0	0	0	0.37	0	0.08	0.73	0.77	1.61	0	0	0	0.3	0.07	3.39	contempt_25	North America	contempt	yes	male
1	0	0.98	1	0.78	1.02	0	0	0	0.11	0	0.76	0.78	1.14	0	0	0	0.13	0.15	0.15	contempt_26	North America	contempt	no	male
2	0	0.98	1	0.79	1.06	0	0	0	0	0	0.73	0.73	0.64	0	0.02	0	0.23	0.28	0.06	contempt_26	North America	contempt	no	male
3	0	0.98	1	0.75	0.93	0	0	0	0	0	0.74	0.76	0.9	0	0.01	0	0.22	0.25	0.03	contempt_26	North America	contempt	no	male
4	0	0.98	1	0.92	0.91	0	0	0	0	0	0.86	0.77	0.78	0	0.02	0	0.29	0.29	0	contempt_26	North America	contempt	no	male
5	0	0.98	1	0.95	0.94	0	0	0	0	0	0.86	0.8	0.84	0	0.02	0	0.23	0.36	0	contempt_26	North America	contempt	no	male
6	0	0.98	1	0.82	0.88	0	0	0	0.08	0	0.83	0.77	0.83	0	0.08	0	0.23	0.38	0	contempt_26	North America	contempt	no	male
7	0	0.98	1	0.86	0.94	0	0	0	0.12	0	0.87	0.78	0.83	0	0.03	0	0.25	0.43	0	contempt_26	North America	contempt	no	male
8	0	0.98	1	0.77	0.98	0	0	0	0.04	0	0.87	0.81	0.68	0	0	0	0.25	0.53	0	contempt_26	North America	contempt	no	male
9	0	0.98	1	0.8	0.94	0	0	0	0.06	0	0.82	0.78	0.79	0	0.07	0	0.27	0.59	0	contempt_26	North America	contempt	no	male
10	0	0.98	1	0.96	0.98	0	0	0	0.17	0	0.71	0.76	0.89	0	0.03	0	0.19	0.35	0	contempt_26	North America	contempt	no	male
11	0	0.98	1	0.78	1	0	0	0	0	0	0.82	0.81	0.87	0	0	0	0.26	0.48	0.01	contempt_26	North America	contempt	no	male
12	0	0.98	1	0.85	0.97	0	0	0.01	0.07	0	0.84	0.8	0.86	0	0.03	0	0.34	0.48	0.04	contempt_26	North America	contempt	no	male
13	0	0.98	1	0.96	1.08	0	0	0	0.04	0	0.73	0.76	0.98	0	0.14	0	0.29	0.41	0.04	contempt_26	North America	contempt	no	male
14	0	0.98	1	0.97	1.22	0	0	0	0.16	0	0.86	0.81	1	0	0.05	0	0.37	0.47	0	contempt_26	North America	contempt	no	male
15	0	0.98	1	0.91	1.05	0	0	0.03	0.24	0	0.87	0.82	0.83	0	0.1	0	0.33	0.58	0.06	contempt_26	North America	contempt	no	male
16	0	0.98	1	1.01	1.2	0	0	0.02	0.22	0.01	0.95	0.82	0.9	0	0.17	0	0.38	0.48	0	contempt_26	North America	contempt	no	male
17	0	0.98	1	0.96	1.14	0	0	0.03	0.2	0.04	0.97	0.78	0.89	0	0.21	0	0.33	0.41	0	contempt_26	North America	contempt	no	male
18	0	0.98	1	0.77	1.09	0	0	0	0.23	0	0.96	0.81	0.92	0	0.19	0	0.37	0.35	0	contempt_26	North America	contempt	no	male
19	0	0.98	1	0.8	1.04	0	0	0	0.19	0	0.86	0.83	1.01	0	0.2	0	0.36	0.43	0	contempt_26	North America	contempt	no	male
20	0	0.98	1	0.9	1.1	0	0	0.02	0.16	0.05	0.82	0.79	0.83	0	0.11	0	0.38	0.4	0	contempt_26	North America	contempt	no	male
21	0	0.98	1	0.79	1.05	0	0	0.03	0.05	0	0.87	0.8	0.76	0	0.06	0	0.38	0.5	0	contempt_26	North America	contempt	no	male
22	0	0.98	1	0.82	1.1	0	0	0	0.15	0.06	0.8	0.78	0.79	0	0.15	0	0.36	0.44	0	contempt_26	North America	contempt	no	male
23	0	0.98	1	0.87	1.09	0	0	0	0.33	0.02	0.97	0.78	0.74	0	0.2	0	0.39	0.48	0	contempt_26	North America	contempt	no	male
24	0	0.98	1	0.9	1.04	0	0	0	0.29	0.03	0.81	0.8	0.72	0	0.18	0	0.37	0.36	0.02	contempt_26	North America	contempt	no	male
25	0	0.98	1	0.87	1.03	0	0	0.03	0.15	0.03	0.9	0.78	0.84	0	0.22	0	0.35	0.58	0	contempt_26	North America	contempt	no	male
26	0	0.98	1	0.91	1.08	0	0	0	0.08	0.03	0.85	0.8	0.74	0	0.23	0	0.4	0.57	0.01	contempt_26	North America	contempt	no	male
27	0	0.98	1	0.81	1.03	0	0	0.03	0.08	0.04	0.86	0.76	0.77	0	0.2	0	0.36	0.59	0	contempt_26	North America	contempt	no	male
28	0	0.98	1	0.95	1.05	0	0	0	0.15	0.02	0.81	0.77	0.81	0	0.36	0	0.34	0.49	0.01	contempt_26	North America	contempt	no	male
29	0	0.98	1	0.9	1.02	0	0	0.01	0.1	0.03	0.9	0.76	0.79	0	0.29	0	0.34	0.66	0	contempt_26	North America	contempt	no	male
30	0	0.98	1	0.96	1.04	0	0	0.04	0.06	0.04	0.96	0.79	0.77	0	0.26	0	0.34	0.68	0	contempt_26	North America	contempt	no	male
31	0	0.98	1	0.91	1.04	0	0	0	0.12	0.03	0.98	0.78	0.76	0	0.32	0	0.36	0.64	0	contempt_26	North America	contempt	no	male
32	0	0.98	1	0.93	1.07	0	0	0.06	0.13	0.09	0.99	0.77	0.72	0	0.18	0	0.41	0.53	0	contempt_26	North America	contempt	no	male
33	0	0.98	1	0.92	1.05	0	0	0.05	0.19	0.06	0.9	0.75	0.8	0	0.2	0	0.36	0.59	0	contempt_26	North America	contempt	no	male
34	0	0.98	1	0.92	1.1	0	0	0.02	0.29	0.09	0.88	0.8	0.66	0	0.21	0	0.38	0.6	0	contempt_26	North America	contempt	no	male
35	0	0.98	1	0.95	1.04	0	0	0	0.08	0.05	0.96	0.8	0.7	0	0.15	0	0.35	0.69	0.01	contempt_26	North America	contempt	no	male
36	0	0.98	1	0.86	1.07	0	0	0.09	0.49	0.09	0.91	0.85	0.78	0	0.23	0	0.33	0.63	0.01	contempt_26	North America	contempt	no	male
37	0	0.98	1	0.94	1.08	0	0	0.06	0.29	0.04	0.91	0.82	0.75	0	0.3	0	0.33	0.67	0.02	contempt_26	North America	contempt	no	male
38	0	0.98	1	0.92	1.04	0	0	0.06	0.29	0.02	0.99	0.85	0.8	0	0.27	0	0.32	0.7	0.02	contempt_26	North America	contempt	no	male
39	0	0.98	1	1.01	1.05	0	0	0.03	0.1	0.03	0.92	0.84	0.82	0	0.22	0	0.3	0.72	0	contempt_26	North America	contempt	no	male
40	0	0.98	1	0.8	1.03	0	0	0.03	0.08	0	0.92	0.77	0.88	0	0.21	0	0.32	0.75	0.01	contempt_26	North America	contempt	no	male
41	0	0.98	1	0.86	1.06	0	0	0	0.05	0	0.96	0.77	0.96	0	0.18	0	0.37	0.59	0	contempt_26	North America	contempt	no	male
42	0	0.98	1	0.86	0.92	0	0	0	0.07	0	1.03	0.75	0.99	0	0.22	0	0.38	0.57	0.03	contempt_26	North America	contempt	no	male
43	0	0.98	1	0.91	0.92	0	0	0	0.02	0.01	1	0.73	1.08	0	0.24	0	0.36	0.62	0.06	contempt_26	North America	contempt	no	male
44	0	0.98	1	0.81	0.89	0	0	0	0.13	0.01	0.93	0.72	0.95	0	0.22	0	0.37	0.51	0.06	contempt_26	North America	contempt	no	male
45	0	0.98	1	0.75	0.9	0	0	0	0.19	0	0.95	0.73	0.99	0	0.22	0	0.39	0.55	0.07	contempt_26	North America	contempt	no	male
46	0	0.98	1	0.84	0.94	0	0	0	0.16	0.05	0.97	0.72	0.96	0	0.24	0	0.39	0.49	0.04	contempt_26	North America	contempt	no	male
47	0	0.98	1	0.85	0.88	0	0	0	0	0.04	0.96	0.74	0.95	0	0.25	0	0.38	0.66	0.06	contempt_26	North America	contempt	no	male
48	0	0.98	1	0.79	0.89	0	0	0	0.15	0.02	0.91	0.75	1.13	0	0.26	0	0.36	0.63	0	contempt_26	North America	contempt	no	male
49	0	0.98	1	0.75	0.87	0	0	0	0.03	0	0.89	0.71	0.91	0	0.22	0	0.39	0.65	0	contempt_26	North America	contempt	no	male
50	0	0.98	1	0.76	0.93	0	0	0	0.07	0.01	0.76	0.73	0.84	0	0.28	0	0.41	0.75	0	contempt_26	North America	contempt	no	male
51	0	0.98	1	0.76	0.89	0	0	0	0.11	0	0.8	0.76	0.92	0	0.32	0	0.37	0.72	0	contempt_26	North America	contempt	no	male
52	0	0.98	1	0.77	0.88	0	0	0	0	0	0.81	0.73	0.89	0	0.26	0	0.36	0.83	0	contempt_26	North America	contempt	no	male
53	0	0.98	1	0.75	0.9	0	0	0	0.04	0	0.77	0.69	0.98	0	0.29	0	0.37	0.71	0	contempt_26	North America	contempt	no	male
54	0	0.98	1	0.73	0.91	0	0	0	0.09	0	0.81	0.72	0.97	0	0.31	0	0.36	0.76	0	contempt_26	North America	contempt	no	male
55	0	0.98	1	0.77	0.9	0	0	0	0.16	0	0.78	0.75	0.91	0	0.33	0	0.33	0.76	0	contempt_26	North America	contempt	no	male
56	0	0.98	1	0.74	0.91	0	0	0	0.31	0	0.86	0.72	0.93	0	0.23	0	0.33	0.79	0	contempt_26	North America	contempt	no	male
57	0	0.98	1	0.78	0.92	0	0	0	0.1	0.02	0.92	0.71	0.99	0	0.31	0	0.29	0.74	0	contempt_26	North America	contempt	no	male
9	2	0.98	1	0.78	0.99	0	0	1.97	1.72	0.6	2.64	3.01	2.41	0	0	0	3.66	0.37	2.85	contempt_27	North America	contempt	no	male
10	2	0.98	1	1.09	1.22	0	0	2.12	2.41	0.66	2.63	3.01	2.24	0	0	0	3.69	0.16	2.72	contempt_27	North America	contempt	no	male
11	2	0.98	1	1.14	1.12	0	0	2.16	2.29	0.71	2.54	3.13	2.27	0	0	0	3.71	0.35	2.48	contempt_27	North America	contempt	no	male
12	2	0.98	1	1.21	1.26	0	0	2.14	2.19	0.7	2.4	3.08	2.29	0	0	0	3.74	0.16	2.36	contempt_27	North America	contempt	no	male
13	2	0.98	1	1.26	1.32	0	0	2.12	2.25	0.78	2.31	2.99	2.21	0	0	0	3.72	0.25	2.29	contempt_27	North America	contempt	no	male
14	2	0.98	1	1.27	1.31	0	0	2	2.18	0.74	2.21	2.92	1.93	0	0	0	3.64	0.42	2.26	contempt_27	North America	contempt	no	male
15	2	0.98	1	1.32	1.73	0	0	1.95	2.2	0.69	2.12	2.87	2.06	0	0	0	3.39	0.75	2.24	contempt_27	North America	contempt	no	male
16	2	0.98	1	1.31	2.15	0	0	1.65	1.87	0.42	1.92	2.42	2.11	0	0	0	2.87	0.47	2.37	contempt_27	North America	contempt	no	male
17	2	0.98	1	1.52	2.49	0	0	1.32	1.46	0.58	1.66	1.99	1.69	0	0	0	2.38	0.1	2.34	contempt_27	North America	contempt	no	male
18	2	0.98	1	1.39	2.01	0	0	1.66	0.3	0.65	1.3	1.62	0.98	0	0	0	2.06	0.22	2.11	contempt_27	North America	contempt	no	male
19	2	0.98	1	1.29	1.25	0	0	1.62	0	0.42	0.82	1.28	0.66	0	0	0	1.49	0	2.11	contempt_27	North America	contempt	no	male
20	2	0.98	1	1.42	0.88	0	0	1.03	0.01	0.13	0.71	1.29	0.54	0	0	0	1	0	2.05	contempt_27	North America	contempt	no	male
21	2	0.98	1	1.41	0.94	0.08	0	0.58	0.02	0.55	1.11	1.01	0.96	0	0	0	0.65	0	1.85	contempt_27	North America	contempt	no	male
22	2	0.98	1	1.59	0.52	0.34	0	0.62	0.22	0.57	1.31	1.11	1.23	0	0.05	0	0.52	0	1.64	contempt_27	North America	contempt	no	male
23	2	0.98	1	1.32	0.15	0.88	0	0.48	0.73	0.31	1.42	1.06	0.73	0	0	0	0	0	1.49	contempt_27	North America	contempt	no	male
24	2	0.98	1	1.14	0.2	1.02	0	0.5	0	0.27	1.2	1.26	1.23	0	0.29	0	0	0.11	1.31	contempt_27	North America	contempt	no	male
25	2	0.98	1	1.37	0.32	1.12	0	0.77	0	0	1.39	1.62	1.48	0	0.73	0	0	0	1.09	contempt_27	North America	contempt	no	male
26	2	0.93	1	1.73	0.47	1.05	0	0.8	0	0	1.33	1.59	1.55	0	0.73	0	0	0	0.88	contempt_27	North America	contempt	no	male
27	2	0.98	1	1.94	0.66	0.52	0.09	0.86	0.33	0	1.55	1.49	1.22	0	0.89	0	0	0	0.8	contempt_27	North America	contempt	no	male
28	2	0.98	1	1.44	0.45	0.54	0	0.94	0.01	0	1.65	1.68	1	0	0.41	0	0.58	0	0.98	contempt_27	North America	contempt	no	male
29	2	0.98	1	1.36	0.22	0.37	0	0.98	0.73	0	1.42	1.67	1.15	0	0	0	0.73	0	1.09	contempt_27	North America	contempt	no	male
30	2	0.98	1	1.15	0.16	0.47	0	0.95	0.62	0	1.59	1.65	1.2	0	0	0	0.86	0.07	1.19	contempt_27	North America	contempt	no	male
31	2	0.93	1	1.26	0.25	0.59	0.04	0.98	0.02	0.06	1.33	1.73	1.36	0	0.27	0	0.06	0	0.87	contempt_27	North America	contempt	no	male
32	2	0.93	1	1.26	0.1	0.47	0	0.79	0.33	0	1.6	1.64	1.36	0	0.67	0	0	0	0.99	contempt_27	North America	contempt	no	male
33	2	0.93	1	1.12	0	0.54	0.15	0.86	0.25	0	1.32	1.7	1.41	0	0.56	0	0	0	0.84	contempt_27	North America	contempt	no	male
34	2	0.93	1	1.41	0.35	0.58	0.49	0.79	0.68	0	1.67	1.68	1.31	0	0.83	0	0	0	0.81	contempt_27	North America	contempt	no	male
35	2	0.93	1	1.2	0.19	0.67	0.04	0.94	0.49	0	1.5	1.84	1.44	0	0.74	0	0	0	0.74	contempt_27	North America	contempt	no	male
36	2	0.93	1	1.27	0.29	0.43	0.17	0.99	0.56	0	1.68	1.63	1.57	0	0.71	0	0.08	0	0.95	contempt_27	North America	contempt	no	male
37	2	0.98	1	1.31	0.09	0.43	0	0.96	0.38	0	1.67	1.79	1.22	0	0.16	0	0.57	0	1.1	contempt_27	North America	contempt	no	male
38	2	0.93	1	1.31	0.18	0.54	0.26	1.03	0.37	0	1.47	1.9	1.33	0	0.27	0	0.38	0	0.83	contempt_27	North America	contempt	no	male
39	2	0.93	1	1.28	0.23	0.53	0.16	1.05	0.61	0.06	1.76	1.69	1.42	0	0.57	0	0.23	0	0.9	contempt_27	North America	contempt	no	male
40	2	0.98	1	1.08	0.08	0.37	0.12	1.01	0.61	0	1.67	1.81	1.14	0	0.24	0	0.58	0.11	1.05	contempt_27	North America	contempt	no	male
41	2	0.98	1	1.41	0.29	0.36	0.33	1.08	0.84	0.09	1.73	1.74	1.53	0	0.62	0	0.35	0	1.08	contempt_27	North America	contempt	no	male
42	2	0.98	1	1.07	0.04	0.45	0.03	0.99	0.54	0	1.8	1.85	1.37	0	0.2	0	0.65	0	1.06	contempt_27	North America	contempt	no	male
43	2	0.98	1	1.36	0.38	0.42	0.22	1.08	0.76	0.09	1.81	1.75	1.46	0	0.56	0	0.23	0	0.99	contempt_27	North America	contempt	no	male
44	2	0.98	1	1.06	0.06	0.46	0	0.96	0.61	0	1.82	1.86	1.29	0	0.13	0	0.64	0	1.06	contempt_27	North America	contempt	no	male
45	2	0.98	1	1.35	0.23	0.44	0	0.96	0.97	0	1.89	1.71	1.3	0	0.7	0	0.12	0	1.03	contempt_27	North America	contempt	no	male
46	2	0.93	1	1.46	0.4	0.64	0.13	0.81	0	0	1.54	1.61	1.53	0	0.73	0	0	0	0.81	contempt_27	North America	contempt	no	male
47	2	0.88	1	1.44	0.49	0.6	0.1	0.5	0	0	1.35	1.58	1.76	0	1	0	0	0	0.74	contempt_27	North America	contempt	no	male
48	2	0.88	1	1.43	0.53	0.89	0.29	0.23	0	0	1.23	1.48	1.83	0	1.49	0	0	0.24	0.79	contempt_27	North America	contempt	no	male
49	2	0.88	1	1.44	0.19	0.6	0.62	0	0	0	0.97	1.16	1.66	0	1.41	0	0	0	0.7	contempt_27	North America	contempt	no	male
50	2	0.88	1	1.8	0.1	0.57	0	0	0	0	1.1	1.25	1.2	0	1.25	0	0	0.24	0.77	contempt_27	North America	contempt	no	male
51	2	0.98	1	1.93	0	0.48	0.07	0	0	0	1.25	1.23	0.91	0	1.11	0	0	0	0.88	contempt_27	North America	contempt	no	male
52	2	0.98	1	1.99	0	0.32	0.18	0	0	0	1.57	1.1	1.18	0	1.02	0	0	0.24	1	contempt_27	North America	contempt	no	male
53	2	0.98	1	1.52	0	0.21	0.5	0	0	0	1.65	1.01	0.69	0	0.96	0	0	0	0.94	contempt_27	North America	contempt	no	male
54	2	0.98	1	1.67	0	0.25	0.32	0	0	0	1.76	1.1	0.82	0	1.14	0	0	0.24	1	contempt_27	North America	contempt	no	male
55	2	0.98	1	1.87	0	0.47	0.09	0	0	0	1.8	1.29	0.99	0	0.99	0	0	0.16	0.8	contempt_27	North America	contempt	no	male
56	2	0.98	1	2.04	0	0.38	0.22	0	0	0	1.78	1.34	0.94	0	1.2	0	0	0.3	0.81	contempt_27	North America	contempt	no	male
57	2	0.98	1	2.09	0	0.44	0.14	0	0	0	1.92	1.43	1.16	0	1.11	0	0	0.4	0.76	contempt_27	North America	contempt	no	male
58	2	0.98	1	2.14	0	0.45	0.01	0	0	0	1.85	1.5	1.1	0	1.04	0	0	0.34	0.8	contempt_27	North America	contempt	no	male
59	2	0.98	1	2.01	0	0.51	0.35	0	0	0	1.73	1.51	1.11	0	0.98	0	0	0.28	0.77	contempt_27	North America	contempt	no	male
33	0	0.98	1	0.58	1.34	0	0.49	0	0.65	0	0	0	0.57	0	0	0.31	0.06	0.21	0.16	contempt_28	North America	contempt	no	female
34	0	0.98	1	0.4	1.24	0	0.6	0	0.36	0	0	0	0.71	0	0	0.24	0.17	0	0.25	contempt_28	North America	contempt	no	female
35	0	0.98	1	0.34	1.08	0	0.64	0	0.42	0	0	0.07	0.91	0	0	0.32	0.23	0	0.3	contempt_28	North America	contempt	no	female
36	0	0.98	1	0.21	1.09	0	0.89	0	0.32	0	0	0.33	1.11	0	0	0.29	0.29	0	0.29	contempt_28	North America	contempt	no	female
37	0	0.98	1	0.18	1.07	0	0.72	0	0.31	0	0	0.52	1.26	0	0	0.31	0.34	0	0.29	contempt_28	North America	contempt	no	female
38	0	0.98	1	0.2	1.02	0	0.74	0	0.42	0	0	0.62	1.17	0	0	0.28	0.33	0	0.23	contempt_28	North America	contempt	no	female
39	0	0.98	1	0.11	0.97	0	0.52	0	0.88	0	0	0.75	1.19	0	0	0.15	0.36	0	0.27	contempt_28	North America	contempt	no	female
40	0	0.98	1	0	0.88	0	0.79	0	0.62	0	0	0.9	1.26	0	0	0.16	0.39	0	0.22	contempt_28	North America	contempt	no	female
41	0	0.98	1	0	0.73	0	0.5	0	0.65	0	0	0.95	1.16	0	0	0.07	0.39	0	0.18	contempt_28	North America	contempt	no	female
42	0	0.98	1	0	0.79	0	0.75	0	0.74	0	0	1.02	1.04	0	0	0	0.41	0	0.15	contempt_28	North America	contempt	no	female
43	0	0.98	1	0	0.76	0	0.9	0	0.68	0	0	1.04	1.17	0	0	0	0.42	0	0.2	contempt_28	North America	contempt	no	female
44	0	0.98	1	0	0.79	0	0.73	0	0.87	0	0	1.01	1.17	0	0	0.05	0.4	0	0.18	contempt_28	North America	contempt	no	female
45	0	0.98	1	0	0.82	0	0.54	0	0.57	0	0	1.05	1.02	0	0	0.01	0.45	0	0.2	contempt_28	North America	contempt	no	female
46	0	0.98	1	0	0.65	0	0.54	0	0.69	0	0	1.02	1.12	0	0	0.05	0.45	0	0.21	contempt_28	North America	contempt	no	female
47	0	0.98	1	0.02	0.7	0	0.68	0	0.61	0	0	1.03	1.15	0	0	0.09	0.48	0	0.18	contempt_28	North America	contempt	no	female
48	0	0.98	1	0.02	0.73	0	0.74	0	0.38	0	0	0.96	1.19	0	0.04	0.12	0.37	0	0.15	contempt_28	North America	contempt	no	female
49	0	0.98	1	0.09	0.86	0	0.71	0	0.36	0	0	0.94	1.26	0	0	0.11	0.33	0	0.1	contempt_28	North America	contempt	no	female
50	0	0.98	1	0.15	0.88	0	0.7	0	0.43	0	0	0.97	1.27	0	0	0.22	0.35	0.06	0.14	contempt_28	North America	contempt	no	female
51	0	0.98	1	0.08	0.8	0	0.49	0	0.61	0	0	0.93	1.31	0	0	0.22	0.31	0	0.14	contempt_28	North America	contempt	no	female
52	0	0.98	1	0.12	0.89	0	0.54	0	0.54	0	0	0.98	1.41	0	0	0.2	0.31	0	0.14	contempt_28	North America	contempt	no	female
53	0	0.98	1	0.07	0.92	0	0.75	0	0.53	0	0	0.99	1.4	0	0.02	0.28	0.33	0	0.14	contempt_28	North America	contempt	no	female
54	0	0.98	1	0	0.9	0	0.61	0	0.26	0	0	0.95	1.24	0	0	0.24	0.37	0	0.16	contempt_28	North America	contempt	no	female
55	0	0.98	1	0	0.84	0	0.53	0	0.35	0	0	0.93	1.29	0	0	0.19	0.35	0	0.18	contempt_28	North America	contempt	no	female
56	0	0.98	1	0	0.84	0	0.57	0	0.47	0	0	0.91	1.28	0	0	0.18	0.36	0	0.16	contempt_28	North America	contempt	no	female
57	0	0.98	1	0	0.91	0	0.69	0	0.47	0	0	0.87	1.27	0	0	0.13	0.38	0	0.1	contempt_28	North America	contempt	no	female
58	0	0.98	1	0.08	0.88	0	0.68	0	0.38	0	0	0.9	1.26	0	0	0.17	0.39	0	0.13	contempt_28	North America	contempt	no	female
59	0	0.98	1	0.09	0.88	0	0.67	0	0.49	0	0	0.88	1.27	0	0	0.2	0.37	0.01	0.12	contempt_28	North America	contempt	no	female
60	0	0.98	1	0	0.71	0	0.73	0	0.44	0	0	0.86	1.12	0	0	0.18	0.4	0	0.15	contempt_28	North America	contempt	no	female
61	0	0.98	1	0.17	0.9	0	0.83	0	0.77	0	0	0.88	1.42	0	0	0.19	0.31	0	0.11	contempt_28	North America	contempt	no	female
62	0	0.98	1	0.08	0.8	0	0.58	0	0.57	0	0	0.84	1.37	0	0	0.3	0.31	0	0.13	contempt_28	North America	contempt	no	female
63	0	0.98	1	0	0.82	0	0.55	0	0.5	0	0	0.84	1.35	0	0	0.2	0.26	0	0.1	contempt_28	North America	contempt	no	female
64	0	0.98	1	0.16	0.91	0	0.76	0	0.78	0	0	0.75	1.29	0	0	0.09	0.28	0	0.14	contempt_28	North America	contempt	no	female
65	0	0.98	1	0.12	0.85	0	0.66	0	0.65	0	0	0.77	1.39	0	0	0.17	0.25	0	0.12	contempt_28	North America	contempt	no	female
66	0	0.98	1	0.06	0.87	0	0.78	0	0.81	0	0	0.76	1.34	0	0	0.15	0.28	0	0.09	contempt_28	North America	contempt	no	female
67	0	0.98	1	0.09	0.76	0	0.63	0	0.61	0	0	0.8	1.27	0	0	0.18	0.27	0	0.14	contempt_28	North America	contempt	no	female
68	0	0.98	1	0	0.78	0	0.65	0	0.85	0	0	0.8	1.26	0	0	0.13	0.24	0	0.18	contempt_28	North America	contempt	no	female
69	0	0.98	1	0.01	0.86	0	0.63	0	0.82	0	0	0.82	1.31	0	0	0.17	0.21	0	0.18	contempt_28	North America	contempt	no	female
70	0	0.98	1	0.15	0.88	0	0.63	0	0.88	0	0	0.81	1.22	0	0	0.14	0.27	0	0.16	contempt_28	North America	contempt	no	female
71	0	0.98	1	0.1	0.91	0	0.65	0	0.87	0	0	0.8	1.3	0	0	0.2	0.27	0	0.23	contempt_28	North America	contempt	no	female
72	0	0.98	1	0.08	0.87	0	0.7	0	1.02	0	0	0.77	1.26	0	0	0.17	0.22	0	0.17	contempt_28	North America	contempt	no	female
73	0	0.98	1	0.2	0.89	0	0.83	0	0.56	0	0	0.75	1.24	0	0	0.15	0.18	0	0.19	contempt_28	North America	contempt	no	female
11	0	0.93	1	0	0	0	0	1.52	0.75	0	1.35	1.84	2.32	0.46	0	0	0.12	0	0	contempt_3	North America	contempt	no	female
12	0	0.88	1	0	0	0	0	1.42	0.63	0	1.16	1.88	2.24	0.25	0	0	0	0	0.16	contempt_3	North America	contempt	no	female
13	0	0.88	1	0	0	0	0	1.33	0.25	0	1.25	1.81	2.18	0.22	0	0	0.01	0	0.23	contempt_3	North America	contempt	no	female
14	0	0.88	1	0	0	0	0	1.41	0.75	0	1.24	1.84	2.36	0.2	0	0	0.11	0	1.32	contempt_3	North America	contempt	no	female
15	0	0.88	1	0	0	0	0	1.48	0.78	0	1.3	1.89	2.31	0.21	0	0	0.13	0	1.33	contempt_3	North America	contempt	no	female
16	0	0.88	1	0	0	0	0	1.27	1.22	0	1.21	1.88	2.16	0.24	0	0	0.16	0	2.04	contempt_3	North America	contempt	no	female
[truncated: 21,278 more rows]
