# Supplementary material for: Investigating the Role of Culture on Negative Emotion Expressions in the Wild
Source: Front Integr Neurosci. 2021 Dec 8;15:699667. doi: 10.3389/fnint.2021.699667 (PMC8696886; doi:10.3389/fnint.2021.699667)
Supplement: Supplementary file 5 [file Data_Sheet_2.zip]

Archive with 602 entries (589 files):
- video-data/
- __MACOSX/._video-data
- video-data/.DS_Store
- __MACOSX/video-data/._.DS_Store
- video-data/contempt/
- __MACOSX/video-data/._contempt
- video-data/anger/
- __MACOSX/video-data/._anger
- video-data/disgust/
- __MACOSX/video-data/._disgust
- video-data/contempt/North American/
- __MACOSX/video-data/contempt/._North American
- video-data/contempt/Persian/
- __MACOSX/video-data/contempt/._Persian
- video-data/contempt/Philippines/
- __MACOSX/video-data/contempt/._Philippines
- video-data/anger/.DS_Store
- __MACOSX/video-data/anger/._.DS_Store
- video-data/anger/North American/
- __MACOSX/video-data/anger/._North American
- video-data/anger/Persian/
- __MACOSX/video-data/anger/._Persian
- video-data/anger/Philippines/
- __MACOSX/video-data/anger/._Philippines
- video-data/disgust/.DS_Store
- __MACOSX/video-data/disgust/._.DS_Store
- video-data/disgust/north american/
- __MACOSX/video-data/disgust/._north american
- video-data/disgust/Persian/
- __MACOSX/video-data/disgust/._Persian
- video-data/disgust/Philippines/
- __MACOSX/video-data/disgust/._Philippines
- video-data/contempt/North American/contempt_20.mp4
- __MACOSX/video-data/contempt/North American/._contempt_20.mp4
- video-data/contempt/North American/contempt_34.mp4
- __MACOSX/video-data/contempt/North American/._contempt_34.mp4
- video-data/contempt/North American/contempt_1.mp4
- __MACOSX/video-data/contempt/North American/._contempt_1.mp4
- video-data/contempt/North American/contempt_35.mp4
- __MACOSX/video-data/contempt/North American/._contempt_35.mp4
- video-data/contempt/North American/contempt_21.mp4
- __MACOSX/video-data/contempt/North American/._contempt_21.mp4
- video-data/contempt/North American/contempt_37.mp4
- __MACOSX/video-data/contempt/North American/._contempt_37.mp4
- video-data/contempt/North American/contempt_23.mp4
- __MACOSX/video-data/contempt/North American/._contempt_23.mp4
- video-data/contempt/North American/contempt_2.mp4
- __MACOSX/video-data/contempt/North American/._contempt_2.mp4
- video-data/contempt/North American/contempt_3.mp4
- __MACOSX/video-data/contempt/North American/._contempt_3.mp4
- video-data/contempt/North American/contempt_22.mp4
- __MACOSX/video-data/contempt/North American/._contempt_22.mp4
- video-data/contempt/North American/contempt_36.mp4
- __MACOSX/video-data/contempt/North American/._contempt_36.mp4
- video-data/contempt/North American/contempt_32.mp4
- __MACOSX/video-data/contempt/North American/._contempt_32.mp4
- video-data/contempt/North American/contempt_26.mp4
- __MACOSX/video-data/contempt/North American/._contempt_26.mp4
- video-data/contempt/North American/contempt_7.mp4
- __MACOSX/video-data/contempt/North American/._contempt_7.mp4
- video-data/contempt/North American/.DS_Store
- __MACOSX/video-data/contempt/North American/._.DS_Store
- video-data/contempt/North American/contempt_6.mp4
- __MACOSX/video-data/contempt/North American/._contempt_6.mp4
- video-data/contempt/North American/contempt_27.mp4
- __MACOSX/video-data/contempt/North American/._contempt_27.mp4
- video-data/contempt/North American/contempt_33.mp4
- __MACOSX/video-data/contempt/North American/._contempt_33.mp4
- video-data/contempt/North American/contempt_19.mp4
- __MACOSX/video-data/contempt/North American/._contempt_19.mp4
- video-data/contempt/North American/contempt_25.mp4
- __MACOSX/video-data/contempt/North American/._contempt_25.mp4
- video-data/contempt/North American/contempt_31.mp4
- __MACOSX/video-data/contempt/North American/._contempt_31.mp4
- video-data/contempt/North American/contempt_4.mp4
- __MACOSX/video-data/contempt/North American/._contempt_4.mp4
- video-data/contempt/North American/contempt_5.mp4
- __MACOSX/video-data/contempt/North American/._contempt_5.mp4
- video-data/contempt/North American/contempt_30.mp4
- __MACOSX/video-data/contempt/North American/._contempt_30.mp4
- video-data/contempt/North American/contempt_24.mp4
- __MACOSX/video-data/contempt/North American/._contempt_24.mp4
- video-data/contempt/North American/contempt_18.mp4
- __MACOSX/video-data/contempt/North American/._contempt_18.mp4
- video-data/contempt/North American/contempt_15.mp4
- __MACOSX/video-data/contempt/North American/._contempt_15.mp4
- video-data/contempt/North American/contempt_29.mp4
- __MACOSX/video-data/contempt/North American/._contempt_29.mp4
- video-data/contempt/North American/contempt_8.mp4
- __MACOSX/video-data/contempt/North American/._contempt_8.mp4
- video-data/contempt/North American/contempt_9.mp4
- __MACOSX/video-data/contempt/North American/._contempt_9.mp4
- video-data/contempt/North American/contempt_28.mp4
- __MACOSX/video-data/contempt/North American/._contempt_28.mp4
- video-data/contempt/North American/contempt_14.mp4
- __MACOSX/video-data/contempt/North American/._contempt_14.mp4
- video-data/contempt/North American/contempt_16.mp4
- __MACOSX/video-data/contempt/North American/._contempt_16.mp4
- video-data/contempt/North American/contempt_17.mp4
- __MACOSX/video-data/contempt/North American/._contempt_17.mp4
- video-data/contempt/North American/contempt_13.mp4
- __MACOSX/video-data/contempt/North American/._contempt_13.mp4
- video-data/contempt/North American/contempt_12.mp4
- __MACOSX/video-data/contempt/North American/._contempt_12.mp4
- video-data/contempt/North American/contempt_38.mp4
- __MACOSX/video-data/contempt/North American/._contempt_38.mp4
- video-data/contempt/North American/contempt_10.mp4
- __MACOSX/video-data/contempt/North American/._contempt_10.mp4
- video-data/contempt/North American/contempt_11.mp4
- __MACOSX/video-data/contempt/North American/._contempt_11.mp4
- video-data/contempt/North American/contempt_39.mp4
- __MACOSX/video-data/contempt/North American/._contempt_39.mp4
- video-data/contempt/Persian/33_1.avi
- __MACOSX/video-data/contempt/Persian/._33_1.avi
- video-data/contempt/Persian/17_1.avi
- __MACOSX/video-data/contempt/Persian/._17_1.avi
- video-data/contempt/Persian/28.avi
- __MACOSX/video-data/contempt/Persian/._28.avi
- video-data/contempt/Persian/13_6.avi
- __MACOSX/video-data/contempt/Persian/._13_6.avi
- video-data/contempt/Persian/29.avi
- __MACOSX/video-data/contempt/Persian/._29.avi
- video-data/contempt/Persian/11.avi
- __MACOSX/video-data/contempt/Persian/._11.avi
- video-data/contempt/Persian/39.avi
- __MACOSX/video-data/contempt/Persian/._39.avi
- video-data/contempt/Persian/.DS_Store
- __MACOSX/video-data/contempt/Persian/._.DS_Store
- video-data/contempt/Persian/38.avi
- __MACOSX/video-data/contempt/Persian/._38.avi
- video-data/contempt/Persian/12.avi
- __MACOSX/video-data/contempt/Persian/._12.avi
- video-data/contempt/Persian/56_1.avi
- __MACOSX/video-data/contempt/Persian/._56_1.avi
- video-data/contempt/Persian/60.avi
- __MACOSX/video-data/contempt/Persian/._60.avi
- video-data/contempt/Persian/16_2.avi
- __MACOSX/video-data/contempt/Persian/._16_2.avi
- video-data/contempt/Persian/63.avi
- __MACOSX/video-data/contempt/Persian/._63.avi
- video-data/contempt/Persian/other_5.avi
- __MACOSX/video-data/contempt/Persian/._other_5.avi
- video-data/contempt/Persian/76.avi
- __MACOSX/video-data/contempt/Persian/._76.avi
- video-data/contempt/Persian/66.avi
- __MACOSX/video-data/contempt/Persian/._66.avi
- video-data/contempt/Persian/68_2.avi
- __MACOSX/video-data/contempt/Persian/._68_2.avi
- video-data/contempt/Persian/9.avi
- __MACOSX/video-data/contempt/Persian/._9.avi
- video-data/contempt/Persian/58.avi
- __MACOSX/video-data/contempt/Persian/._58.avi
- video-data/contempt/Persian/55.avi
- __MACOSX/video-data/contempt/Persian/._55.avi
- video-data/contempt/Persian/other_10.avi
- __MACOSX/video-data/contempt/Persian/._other_10.avi
- video-data/contempt/Persian/40.avi
- __MACOSX/video-data/contempt/Persian/._40.avi
- video-data/contempt/Persian/6.avi
- __MACOSX/video-data/contempt/Persian/._6.avi
- video-data/contempt/Persian/42.avi
- __MACOSX/video-data/contempt/Persian/._42.avi
- video-data/contempt/Persian/5.avi
- __MACOSX/video-data/contempt/Persian/._5.avi
- video-data/contempt/Persian/43.avi
- __MACOSX/video-data/contempt/Persian/._43.avi
- video-data/contempt/Persian/62_1.avi
- __MACOSX/video-data/contempt/Persian/._62_1.avi
- video-data/contempt/Persian/1.avi
- __MACOSX/video-data/contempt/Persian/._1.avi
- video-data/contempt/Persian/contempt-3.avi
- __MACOSX/video-data/contempt/Persian/._contempt-3.avi
- video-data/contempt/Persian/23.avi
- __MACOSX/video-data/contempt/Persian/._23.avi
- video-data/contempt/Persian/20_1.avi
- __MACOSX/video-data/contempt/Persian/._20_1.avi
- video-data/contempt/Persian/21.avi
- __MACOSX/video-data/contempt/Persian/._21.avi
- video-data/contempt/Persian/30.avi
- __MACOSX/video-data/contempt/Persian/._30.avi
- video-data/contempt/Persian/25.avi
- __MACOSX/video-data/contempt/Persian/._25.avi
- video-data/contempt/Philippines/contempt_20.mp4
- __MACOSX/video-data/contempt/Philippines/._contempt_20.mp4
- video-data/contempt/Philippines/contempt_1.mp4
- __MACOSX/video-data/contempt/Philippines/._contempt_1.mp4
- video-data/contempt/Philippines/contempt_0.mp4
- __MACOSX/video-data/contempt/Philippines/._contempt_0.mp4
- video-data/contempt/Philippines/contempt_21.mp4
- __MACOSX/video-data/contempt/Philippines/._contempt_21.mp4
- video-data/contempt/Philippines/contempt_23.mp4
- __MACOSX/video-data/contempt/Philippines/._contempt_23.mp4
- video-data/contempt/Philippines/contempt_2.mp4
- __MACOSX/video-data/contempt/Philippines/._contempt_2.mp4
- video-data/contempt/Philippines/contempt_3.mp4
- __MACOSX/video-data/contempt/Philippines/._contempt_3.mp4
- video-data/contempt/Philippines/contempt_22.mp4
- __MACOSX/video-data/contempt/Philippines/._contempt_22.mp4
- video-data/contempt/Philippines/contempt_26.mp4
- __MACOSX/video-data/contempt/Philippines/._contempt_26.mp4
- video-data/contempt/Philippines/contempt_7.mp4
- __MACOSX/video-data/contempt/Philippines/._contempt_7.mp4
- video-data/contempt/Philippines/contempt_6.mp4
- __MACOSX/video-data/contempt/Philippines/._contempt_6.mp4
- video-data/contempt/Philippines/contempt_27.mp4
- __MACOSX/video-data/contempt/Philippines/._contempt_27.mp4
- video-data/contempt/Philippines/contempt_19.mp4
- __MACOSX/video-data/contempt/Philippines/._contempt_19.mp4
- video-data/contempt/Philippines/contempt_25.mp4
- __MACOSX/video-data/contempt/Philippines/._contempt_25.mp4
- video-data/contempt/Philippines/contempt_4.mp4
- __MACOSX/video-data/contempt/Philippines/._contempt_4.mp4
- video-data/contempt/Philippines/contempt_5.mp4
- __MACOSX/video-data/contempt/Philippines/._contempt_5.mp4
- video-data/contempt/Philippines/contempt_24.mp4
- __MACOSX/video-data/contempt/Philippines/._contempt_24.mp4
- video-data/contempt/Philippines/contempt_18.mp4
- __MACOSX/video-data/contempt/Philippines/._contempt_18.mp4
- video-data/contempt/Philippines/contempt_15.mp4
- __MACOSX/video-data/contempt/Philippines/._contempt_15.mp4
- video-data/contempt/Philippines/contempt_29.mp4
- __MACOSX/video-data/contempt/Philippines/._contempt_29.mp4
- video-data/contempt/Philippines/contempt_8.mp4
- __MACOSX/video-data/contempt/Philippines/._contempt_8.mp4
- video-data/contempt/Philippines/contempt_9.mp4
- __MACOSX/video-data/contempt/Philippines/._contempt_9.mp4
- video-data/contempt/Philippines/contempt_28.mp4
- __MACOSX/video-data/contempt/Philippines/._contempt_28.mp4
- video-data/contempt/Philippines/contempt_14.mp4
- __MACOSX/video-data/contempt/Philippines/._contempt_14.mp4
- video-data/contempt/Philippines/contempt_16.mp4
- __MACOSX/video-data/contempt/Philippines/._contempt_16.mp4
- video-data/contempt/Philippines/contempt_17.mp4
- __MACOSX/video-data/contempt/Philippines/._contempt_17.mp4
- video-data/contempt/Philippines/contempt_13.mp4
- __MACOSX/video-data/contempt/Philippines/._contempt_13.mp4
- video-data/contempt/Philippines/contempt_12.mp4
- __MACOSX/video-data/contempt/Philippines/._contempt_12.mp4
- video-data/contempt/Philippines/contempt_10.mp4
- __MACOSX/video-data/contempt/Philippines/._contempt_10.mp4
- video-data/contempt/Philippines/contempt_11.mp4
- __MACOSX/video-data/contempt/Philippines/._contempt_11.mp4
- video-data/anger/North American/anger_41.mp4
- __MACOSX/video-data/anger/North American/._anger_41.mp4
- video-data/anger/North American/anger_40.mp4
- __MACOSX/video-data/anger/North American/._anger_40.mp4
- video-data/anger/North American/anger_42.mp4
- __MACOSX/video-data/anger/North American/._anger_42.mp4
- video-data/anger/North American/anger_43.mp4
- __MACOSX/video-data/anger/North American/._anger_43.mp4
- video-data/anger/North American/.DS_Store
- __MACOSX/video-data/anger/North American/._.DS_Store
- video-data/anger/North American/anger_47.mp4
- __MACOSX/video-data/anger/North American/._anger_47.mp4
- video-data/anger/North American/anger_46.mp4
- __MACOSX/video-data/anger/North American/._anger_46.mp4
- video-data/anger/North American/anger_44.mp4
- __MACOSX/video-data/anger/North American/._anger_44.mp4
- video-data/anger/North American/anger_45.mp4
- __MACOSX/video-data/anger/North American/._anger_45.mp4
- video-data/anger/North American/anger_7.mp4
- __MACOSX/video-data/anger/North American/._anger_7.mp4
- video-data/anger/North American/anger_36.mp4
- __MACOSX/video-data/anger/North American/._anger_36.mp4
- video-data/anger/North American/anger_22.mp4
- __MACOSX/video-data/anger/North American/._anger_22.mp4
- video-data/anger/North American/anger_23.mp4
- __MACOSX/video-data/anger/North American/._anger_23.mp4
- video-data/anger/North American/anger_6.mp4
- __MACOSX/video-data/anger/North American/._anger_6.mp4
- video-data/anger/North American/anger_37.mp4
- __MACOSX/video-data/anger/North American/._anger_37.mp4
- video-data/anger/North American/anger_21.mp4
- __MACOSX/video-data/anger/North American/._anger_21.mp4
- video-data/anger/North American/anger_35.mp4
- __MACOSX/video-data/anger/North American/._anger_35.mp4
- video-data/anger/North American/anger_4.mp4
- __MACOSX/video-data/anger/North American/._anger_4.mp4
- video-data/anger/North American/anger_5.mp4
- __MACOSX/video-data/anger/North American/._anger_5.mp4
- video-data/anger/North American/anger_20.mp4
- __MACOSX/video-data/anger/North American/._anger_20.mp4
- video-data/anger/North American/anger_24.mp4
- __MACOSX/video-data/anger/North American/._anger_24.mp4
- video-data/anger/North American/anger_1.mp4
- __MACOSX/video-data/anger/North American/._anger_1.mp4
- video-data/anger/North American/anger_30.mp4
- __MACOSX/video-data/anger/North American/._anger_30.mp4
- video-data/anger/North American/anger_18.mp4
- __MACOSX/video-data/anger/North American/._anger_18.mp4
- video-data/anger/North American/anger_19.mp4
- __MACOSX/video-data/anger/North American/._anger_19.mp4
- video-data/anger/North American/anger_31.mp4
- __MACOSX/video-data/anger/North American/._anger_31.mp4
- video-data/anger/North American/anger_25.mp4
- __MACOSX/video-data/anger/North American/._anger_25.mp4
- video-data/anger/North American/anger_33.mp4
- __MACOSX/video-data/anger/North American/._anger_33.mp4
- video-data/anger/North American/anger_2.mp4
- __MACOSX/video-data/anger/North American/._anger_2.mp4
[truncated: 302 more entries]
